# Supplementary material for: (2,2′-Bipyrid­yl)bis­[N,N-bis­(2-hydroxy­ethyl)dithio­carbamato-κ2 S,S′]cadmium(II)
Source: Acta Crystallogr Sect E Struct Rep Online. 2009 Nov 25;65(Pt 12):m1667–8. doi: 10.1107/S1600536809049678 (PMC2971885; doi:10.1107/S1600536809049678)
Supplement: Supplementary file 1 [file e-65-m1667-sup1.cif]

##############################################################################
###                                                                        ###
###        Electronic paper (Acta Crystallographica Section E)             ###
###                                                                        ###
##############################################################################
#                                                                            #
# This CIF contains the data in a paper accepted for publication in Acta     #
# Crystallographica Section E. It conforms to the requirements of Notes      #
# for Authors for Section E, and has been peer reviewed under the auspices   #
# of the IUCr Commission on Journals.                                        #
#                                                                            #
# Full details of the Crystallographic Information File format               #
# are given in the paper "The Crystallographic Information File (CIF):       #
# a New Standard Archive File for Crystallography" by S. R. Hall, F. H.      #
# Allen and I. D. Brown [Acta Cryst. (1991), A47, 655-685].                  #
#                                                                            #
# The current version of the core CIF dictionary is obtainable from          #
# ftp://ftp.iucr.org/pub/cif_core.dic. The current version number is 2.4.    #
#                                                                            #
# Software is freely available for graphical display of the structure(s) in  #
# this CIF.  For information consult the CIF home page http://www.iucr.org/  #
# cif/home.html                                                              #
#                                                                            #
# This file may be used for bona fide research purposes within the           #
# scientific community so long as proper attribution is given to the journal # 
# article from which it was obtained.                                        #
#                                                                            #
##############################################################################
                                             
data_global
_audit_creation_method     SHELXL-97
_journal_date_recd_electronic     2009-11-19
_journal_date_accepted     2009-11-19
_journal_name_full     'Acta Crystallographica, Section E'
_journal_year     2009
_journal_volume     65
_journal_issue     12
_journal_page_first     m1667
_journal_page_last     m1668
_journal_paper_category     QM
_journal_coeditor_code     HB5241
_publ_contact_author_name     ' Edward RT Tiekink '
_publ_contact_author_address
;
Department of Chemistry, University of Malaya,
50603 Kuala Lumpur, Malaysia
;
_publ_contact_author_email
;
edward.tiekink@gmail.com
;
_publ_contact_author_fax     ' (65) 6790 9801 '
_publ_contact_author_phone     ' (65) 6790 6402 '
_publ_section_title
;\
(2,2'-Bipyridyl)bis[<i>N</i>,<i>N</i>-bis(2-hydroxyethyl)dithiocarbamato-\
\k^2^<i>S</i>,<i>S</i>']cadmium(II)
;
loop_
    _publ_author_name
    _publ_author_footnote
    _publ_author_address
    'Song, Juyoung C. ' .
;
Department of Chemistry, The University of Texas at San Antonio,
One UTSA Circle, San Antonio, Texas 78249-0698, USA
;
    'Tiekink, Edward R. T.' .
;
Department of Chemistry, University of Malaya,
50603 Kuala Lumpur, Malaysia
;
_publ_section_synopsis     .
data_I
_audit_creation_method     SHELXL-97
_chemical_name_systematic
;
(2,2'-Bipyridyl)bis[<i>N</i>,<i>N</i>-bis(2-hydroxyethyl)dithiocarbamato-
\k^2^<i>S</i>,<i>S</i>']cadmium(II)
;
_chemical_name_common     ?
_chemical_formula_moiety     'C20 H28 Cd N4 O4 S4'
_chemical_formula_sum     'C20 H28 Cd N4 O4 S4'
_chemical_formula_iupac     '[Cd (C5 H10 N O2 S2)2 (C10 H8 N2)]'
_chemical_formula_weight     629.10
_chemical_melting_point     ?
_symmetry_cell_setting     triclinic
_symmetry_space_group_name_H-M     'P -1'
_symmetry_space_group_name_Hall     '-P 1'
loop_
    _symmetry_equiv_pos_as_xyz
    'x, y, z'
    '-x, -y, -z'
_cell_length_a     10.077(2)
_cell_length_b     11.568(2)
_cell_length_c     11.676(2)
_cell_angle_alpha     70.85(3)
_cell_angle_beta     85.86(3)
_cell_angle_gamma     81.21(3)
_cell_volume     1270.3(4)
_cell_formula_units_Z     2
_cell_measurement_reflns_used     887
_cell_measurement_theta_min     4.2
_cell_measurement_theta_max     30.2
_cell_measurement_temperature     173(2)
_exptl_crystal_description     plate
_exptl_crystal_colour     colourless
_exptl_crystal_size_max     0.33
_exptl_crystal_size_mid     0.21
_exptl_crystal_size_min     0.03
_exptl_crystal_density_diffrn     1.645
_exptl_crystal_density_meas     ?
_exptl_crystal_density_method     'not measured'
_exptl_crystal_F_000     640
_exptl_absorpt_coefficient_mu     1.222
_exptl_absorpt_correction_type     'multi-scan'
_exptl_absorpt_process_details     '(ABSCOR; Higashi, 1995)'
_exptl_absorpt_correction_T_min     0.836
_exptl_absorpt_correction_T_max     1
_exptl_special_details
;
;
_diffrn_ambient_temperature     173(2)
_diffrn_radiation_type     MoK\a
_diffrn_radiation_wavelength     0.71073
_diffrn_radiation_source     'fine-focus sealed tube'
_diffrn_radiation_monochromator     graphite
_diffrn_measurement_device_type     'Rigaku AFC12\K/SATURN724'
_diffrn_measurement_method     \w
_diffrn_detector_area_resol_mean     ?
_diffrn_reflns_number     25287
_diffrn_reflns_av_R_equivalents     0.073
_diffrn_reflns_av_sigmaI/netI     0.053
_diffrn_reflns_theta_min     2.7
_diffrn_reflns_theta_max     26.5
_diffrn_reflns_theta_full     26.5
_diffrn_measured_fraction_theta_max     0.997
_diffrn_measured_fraction_theta_full     0.997
_diffrn_reflns_limit_h_min     -12
_diffrn_reflns_limit_h_max     11
_diffrn_reflns_limit_k_min     -14
_diffrn_reflns_limit_k_max     14
_diffrn_reflns_limit_l_min     -14
_diffrn_reflns_limit_l_max     14
_diffrn_standards_number     0
_diffrn_standards_interval_count     0
_diffrn_standards_interval_time     ?
_diffrn_standards_decay_%     '< 1'
_refine_special_details
;
Refinement of <i>F</i>^2^ against ALL reflections. The weighted <i>R</i>-factor
<i>wR</i> and goodness of fit <i>S</i> are based on <i>F</i>^2^, conventional
<i>R</i>-factors <i>R</i> are based on <i>F</i>, with <i>F</i> set to zero for
negative <i>F</i>^2^. The threshold expression of <i>F</i>^2^ >
\s(<i>F</i>^2^) is used only for calculating <i>R</i>-factors(gt) <i>etc</i>.
and is not relevant to the choice of reflections for refinement.
<i>R</i>-factors based on <i>F</i>^2^ are statistically about twice as large
as those based on <i>F</i>, and <i>R</i>- factors based on ALL data will be
even larger.
;
_reflns_number_total     5262
_reflns_number_gt     4944
_reflns_threshold_expression     'I>2\s(I)'
_refine_ls_structure_factor_coef     Fsqd
_refine_ls_matrix_type     full
_refine_ls_R_factor_all     0.058
_refine_ls_R_factor_gt     0.053
_refine_ls_wR_factor_gt     0.113
_refine_ls_wR_factor_ref     0.116
_refine_ls_goodness_of_fit_ref     1.13
_refine_ls_restrained_S_all     1.13
_refine_ls_number_reflns     5262
_refine_ls_number_parameters     310
_refine_ls_number_restraints     4
_refine_ls_hydrogen_treatment     constr
_refine_ls_weighting_scheme     calc
_refine_ls_weighting_details
         'calc w=1/[\s^2^(Fo^2^)+(0.0386P)^2^+2.3559P] where P=(Fo^2^+2Fc^2^)/3'
_atom_sites_solution_hydrogens     geom
_atom_sites_solution_primary     direct
_atom_sites_solution_secondary     difmap
_refine_ls_shift/su_max     ?
_refine_ls_shift/su_max_lt     0.001
_refine_ls_shift/su_mean     0.000
_refine_diff_density_max     0.56
_refine_diff_density_min     -0.98
_refine_ls_extinction_method     none
_refine_ls_extinction_coef     ?
loop_
    _atom_type_symbol
    _atom_type_description
    _atom_type_scat_dispersion_real
    _atom_type_scat_dispersion_imag
    _atom_type_scat_source
    'C' 'C' 0.0033 0.0016
                         'International Tables Vol C Tables 4.2.6.8 and 6.1.1.4'
    'H' 'H' 0.0000 0.0000
                         'International Tables Vol C Tables 4.2.6.8 and 6.1.1.4'
    'Cd' 'Cd' -0.8075 1.2024
                         'International Tables Vol C Tables 4.2.6.8 and 6.1.1.4'
    'N' 'N' 0.0061 0.0033
                         'International Tables Vol C Tables 4.2.6.8 and 6.1.1.4'
    'O' 'O' 0.0106 0.0060
                         'International Tables Vol C Tables 4.2.6.8 and 6.1.1.4'
    'S' 'S' 0.1246 0.1234
                         'International Tables Vol C Tables 4.2.6.8 and 6.1.1.4'
_computing_data_collection     'CrystalClear (Rigaku/MSC, 2005)'
_computing_cell_refinement     'CrystalClear (Rigaku/MSC, 2005)'
_computing_data_reduction     'CrystalClear (Rigaku/MSC, 2005)'
_computing_structure_solution
                            'PATTY in DIRDIF92 (Beurskens <i>et al.</i>,  1992)'
_computing_structure_refinement     'SHELXL97 (Sheldrick, 2008)'
_computing_molecular_graphics
                       'ORTEPII (Johnson, 1976) and DIAMOND (Brandenburg, 2006)'
_computing_publication_material     'publCIF (Westrip, 2009)'
loop_
    _atom_site_type_symbol
    _atom_site_label
    _atom_site_fract_x
    _atom_site_fract_y
    _atom_site_fract_z
    _atom_site_U_iso_or_equiv
    _atom_site_adp_type
    _atom_site_calc_flag
    _atom_site_refinement_flags
    _atom_site_occupancy
    _atom_site_disorder_assembly
    _atom_site_disorder_group
    Cd Cd 0.36192(3) 0.33563(3) 0.34083(3) 0.02981(11) Uani d . 1 . .
    S S1 0.14908(11) 0.27519(11) 0.47403(10) 0.0337(3) Uani d . 1 . .
    S S2 0.35247(11) 0.39052(10) 0.55430(10) 0.0328(2) Uani d . 1 . .
    S S3 0.45303(11) 0.53668(10) 0.19791(10) 0.0337(3) Uani d . 1 . .
    S S4 0.23576(12) 0.43012(10) 0.12429(11) 0.0371(3) Uani d . 1 . .
    O O1 -0.2255(3) 0.2988(3) 0.6889(4) 0.0461(9) Uani d D 1 . .
    H H1O -0.2940 0.3442 0.7026 0.069 Uiso d D 1 . .
    O O2 0.1836(3) 0.1573(3) 0.9494(3) 0.0422(8) Uani d D 1 . .
    H H2O 0.2112 0.0879 0.9418 0.063 Uiso d D 1 . .
    O O3 0.2605(4) 0.9327(3) -0.0806(4) 0.0497(9) Uani d D 1 . .
    H H3O 0.1879 0.9048 -0.0783 0.075 Uiso d D 1 . .
    O O4 0.0530(3) 0.8094(3) -0.0739(4) 0.0501(9) Uani d D 1 . .
    H H4O -0.0183 0.8255 -0.0369 0.075 Uiso d D 1 . .
    N N1 0.1369(4) 0.3121(3) 0.6879(3) 0.0312(8) Uani d . 1 . .
    N N2 0.3187(3) 0.6426(3) -0.0077(3) 0.0276(7) Uani d . 1 . .
    N N3 0.3929(4) 0.1393(3) 0.3082(3) 0.0322(8) Uani d . 1 . .
    N N4 0.5818(3) 0.2321(3) 0.3877(3) 0.0290(8) Uani d . 1 . .
    C C1 0.2059(4) 0.3265(4) 0.5824(4) 0.0268(9) Uani d . 1 . .
    C C2 0.0090(4) 0.2611(4) 0.7110(4) 0.0339(10) Uani d . 1 . .
    H H2A -0.0030 0.2201 0.7993 0.041 Uiso calc R 1 . .
    H H2B 0.0120 0.1978 0.6704 0.041 Uiso calc R 1 . .
    C C3 -0.1091(5) 0.3596(4) 0.6657(5) 0.0387(11) Uani d . 1 . .
    H H3A -0.1168 0.4212 0.7088 0.046 Uiso calc R 1 . .
    H H3B -0.0980 0.4026 0.5777 0.046 Uiso calc R 1 . .
    C C4 0.1797(5) 0.3524(4) 0.7844(4) 0.0340(10) Uani d . 1 . .
    H H4A 0.0991 0.3851 0.8236 0.041 Uiso calc R 1 . .
    H H4B 0.2337 0.4207 0.7476 0.041 Uiso calc R 1 . .
    C C5 0.2614(5) 0.2511(4) 0.8802(4) 0.0385(11) Uani d . 1 . .
    H H5A 0.3383 0.2135 0.8407 0.046 Uiso calc R 1 . .
    H H5B 0.2976 0.2873 0.9353 0.046 Uiso calc R 1 . .
    C C6 0.3334(4) 0.5458(4) 0.0943(4) 0.0291(9) Uani d . 1 . .
    C C7 0.4113(5) 0.7363(4) -0.0404(4) 0.0352(10) Uani d . 1 . .
    H H7A 0.4274 0.7629 -0.1293 0.042 Uiso calc R 1 . .
    H H7B 0.4985 0.6979 -0.0017 0.042 Uiso calc R 1 . .
    C C8 0.3608(5) 0.8490(5) -0.0033(5) 0.0453(12) Uani d . 1 . .
    H H8A 0.3233 0.8219 0.0805 0.054 Uiso calc R 1 . .
    H H8B 0.4376 0.8930 -0.0030 0.054 Uiso calc R 1 . .
    C C9 0.2229(4) 0.6488(4) -0.1002(4) 0.0319(9) Uani d . 1 . .
    H H9A 0.2328 0.5670 -0.1121 0.038 Uiso calc R 1 . .
    H H9B 0.2483 0.7091 -0.1779 0.038 Uiso calc R 1 . .
    C C10 0.0770(5) 0.6847(4) -0.0721(5) 0.0399(11) Uani d . 1 . .
    H H10A 0.0204 0.6740 -0.1328 0.048 Uiso calc R 1 . .
    H H10B 0.0519 0.6300 0.0088 0.048 Uiso calc R 1 . .
    C C11 0.2929(5) 0.0957(4) 0.2737(5) 0.0410(11) Uani d . 1 . .
    H H11 0.2104 0.1484 0.2517 0.049 Uiso calc R 1 . .
    C C12 0.3044(5) -0.0226(4) 0.2687(5) 0.0403(11) Uani d . 1 . .
    H H12 0.2317 -0.0508 0.2429 0.048 Uiso calc R 1 . .
    C C13 0.4236(5) -0.0994(4) 0.3020(4) 0.0388(11) Uani d . 1 . .
    H H13 0.4337 -0.1820 0.3008 0.047 Uiso calc R 1 . .
    C C14 0.5278(5) -0.0556(4) 0.3367(4) 0.0340(10) Uani d . 1 . .
    H H14 0.6109 -0.1073 0.3590 0.041 Uiso calc R 1 . .
    C C15 0.5105(4) 0.0651(4) 0.3389(4) 0.0282(9) Uani d . 1 . .
    C C16 0.6193(4) 0.1216(4) 0.3728(4) 0.0281(9) Uani d . 1 . .
    C C17 0.7516(5) 0.0650(4) 0.3846(4) 0.0373(10) Uani d . 1 . .
    H H17 0.7762 -0.0133 0.3735 0.045 Uiso calc R 1 . .
    C C18 0.8472(5) 0.1252(5) 0.4128(5) 0.0432(12) Uani d . 1 . .
    H H18 0.9387 0.0891 0.4204 0.052 Uiso calc R 1 . .
    C C19 0.8078(5) 0.2377(5) 0.4297(4) 0.0399(11) Uani d . 1 . .
    H H19 0.8717 0.2804 0.4493 0.048 Uiso calc R 1 . .
    C C20 0.6736(4) 0.2881(4) 0.4177(4) 0.0341(10) Uani d . 1 . .
    H H20 0.6461 0.3649 0.4314 0.041 Uiso calc R 1 . .
loop_
    _atom_site_aniso_label
    _atom_site_aniso_U_11
    _atom_site_aniso_U_22
    _atom_site_aniso_U_33
    _atom_site_aniso_U_12
    _atom_site_aniso_U_13
    _atom_site_aniso_U_23
    Cd 0.03000(19) 0.02641(18) 0.0318(2) -0.00260(13) 0.00178(13) -0.00888(13)
    S1 0.0301(5) 0.0409(6) 0.0335(6) -0.0070(5) 0.0009(4) -0.0160(5)
    S2 0.0312(6) 0.0316(5) 0.0372(6) -0.0072(4) 0.0034(5) -0.0131(5)
    S3 0.0314(6) 0.0342(6) 0.0328(6) -0.0061(4) -0.0029(5) -0.0058(5)
    S4 0.0440(7) 0.0296(6) 0.0380(6) -0.0106(5) -0.0019(5) -0.0083(5)
    O1 0.0312(18) 0.043(2) 0.069(2) -0.0080(15) 0.0054(17) -0.0257(18)
    O2 0.0434(19) 0.0361(18) 0.045(2) -0.0040(15) 0.0039(15) -0.0118(15)
    O3 0.043(2) 0.0354(19) 0.069(3) -0.0058(16) 0.0006(19) -0.0153(17)
    O4 0.0344(19) 0.0403(19) 0.074(3) -0.0011(16) 0.0071(17) -0.0205(18)
    N1 0.0284(18) 0.0336(19) 0.034(2) -0.0080(15) 0.0035(15) -0.0128(16)
    N2 0.0259(17) 0.0288(18) 0.0280(19) -0.0032(14) 0.0004(14) -0.0092(14)
    N3 0.0322(19) 0.0258(18) 0.040(2) -0.0037(15) -0.0014(16) -0.0123(15)
    N4 0.0297(18) 0.0282(18) 0.0288(19) -0.0033(14) -0.0009(15) -0.0089(14)
    C1 0.027(2) 0.0211(19) 0.031(2) -0.0010(16) 0.0004(17) -0.0081(16)
    C2 0.029(2) 0.034(2) 0.039(3) -0.0073(18) 0.0023(19) -0.0133(19)
    C3 0.035(2) 0.036(2) 0.050(3) -0.006(2) 0.002(2) -0.021(2)
    C4 0.037(2) 0.037(2) 0.034(2) -0.0117(19) 0.0075(19) -0.0178(19)
    C5 0.035(2) 0.047(3) 0.039(3) -0.012(2) 0.001(2) -0.019(2)
    C6 0.028(2) 0.029(2) 0.028(2) 0.0004(17) 0.0043(17) -0.0089(17)
    C7 0.035(2) 0.031(2) 0.034(2) -0.0097(19) -0.0012(19) -0.0007(18)
    C8 0.055(3) 0.038(3) 0.046(3) -0.019(2) -0.004(2) -0.013(2)
    C9 0.031(2) 0.035(2) 0.029(2) -0.0030(18) -0.0013(18) -0.0101(18)
    C10 0.037(3) 0.036(2) 0.046(3) -0.005(2) -0.001(2) -0.012(2)
    C11 0.037(3) 0.034(2) 0.053(3) -0.002(2) -0.006(2) -0.016(2)
    C12 0.043(3) 0.037(3) 0.046(3) -0.012(2) -0.004(2) -0.016(2)
    C13 0.052(3) 0.029(2) 0.038(3) -0.010(2) 0.002(2) -0.0115(19)
    C14 0.039(2) 0.023(2) 0.038(3) -0.0010(18) -0.002(2) -0.0077(18)
    C15 0.031(2) 0.029(2) 0.022(2) -0.0055(17) 0.0039(16) -0.0052(16)
    C16 0.030(2) 0.025(2) 0.026(2) -0.0032(16) 0.0003(17) -0.0048(16)
    C17 0.035(2) 0.033(2) 0.040(3) 0.0007(19) -0.002(2) -0.008(2)
    C18 0.034(2) 0.043(3) 0.045(3) 0.003(2) -0.011(2) -0.005(2)
    C19 0.036(2) 0.051(3) 0.036(3) -0.014(2) -0.007(2) -0.013(2)
    C20 0.035(2) 0.040(2) 0.031(2) -0.0076(19) 0.0012(18) -0.0156(19)
_geom_special_details
;
All e.s.d.'s (except the e.s.d. in the dihedral angle between two l.s. planes)
are estimated using the full covariance matrix. The cell e.s.d.'s are taken
into account individually in the estimation of e.s.d.'s in distances, angles
and torsion angles; correlations between e.s.d.'s in cell parameters are only
used when they are defined by crystal symmetry. An approximate (isotropic)
treatment of cell e.s.d.'s is used for estimating e.s.d.'s involving l.s.
planes.
;
loop_
    _geom_bond_atom_site_label_1
    _geom_bond_atom_site_label_2
    _geom_bond_site_symmetry_2
    _geom_bond_distance
    _geom_bond_publ_flag
    Cd N4 . 2.361(4) y
    Cd N3 . 2.395(4) y
    Cd S1 . 2.6021(14) y
    Cd S3 . 2.6310(15) y
    Cd S4 . 2.7258(15) y
    Cd S2 . 2.7586(13) y
    S1 C1 . 1.727(4) ?
    S2 C1 . 1.715(4) ?
    S3 C6 . 1.737(4) ?
    S4 C6 . 1.711(5) ?
    O1 C3 . 1.423(6) ?
    O1 H1O . 0.840 ?
    O2 C5 . 1.428(6) ?
    O2 H2O . 0.839 ?
    O3 C8 . 1.426(6) ?
    O3 H3O . 0.840 ?
    O4 C10 . 1.418(6) ?
    O4 H4O . 0.839 ?
    N1 C1 . 1.343(5) ?
    N1 C4 . 1.466(6) ?
    N1 C2 . 1.470(5) ?
    N2 C6 . 1.339(5) ?
    N2 C9 . 1.476(5) ?
    N2 C7 . 1.477(5) ?
    N3 C15 . 1.349(5) ?
    N3 C11 . 1.334(6) ?
    N4 C20 . 1.333(5) ?
    N4 C16 . 1.341(5) ?
    C2 C3 . 1.509(6) ?
    C2 H2A . 0.9900 ?
    C2 H2B . 0.9900 ?
    C3 H3A . 0.9900 ?
    C3 H3B . 0.9900 ?
    C4 C5 . 1.510(6) ?
    C4 H4A . 0.9900 ?
    C4 H4B . 0.9900 ?
    C5 H5A . 0.9900 ?
    C5 H5B . 0.9900 ?
    C7 C8 . 1.511(7) ?
    C7 H7A . 0.9900 ?
    C7 H7B . 0.9900 ?
    C8 H8A . 0.9900 ?
    C8 H8B . 0.9900 ?
    C9 C10 . 1.508(6) ?
    C9 H9A . 0.9900 ?
    C9 H9B . 0.9900 ?
    C10 H10A . 0.9900 ?
    C10 H10B . 0.9900 ?
    C11 C12 . 1.376(6) ?
    C11 H11 . 0.9500 ?
    C12 C13 . 1.378(7) ?
    C12 H12 . 0.9500 ?
    C13 C14 . 1.372(6) ?
    C13 H13 . 0.9500 ?
    C14 C15 . 1.389(6) ?
    C14 H14 . 0.9500 ?
    C15 C16 . 1.496(6) ?
    C16 C17 . 1.387(6) ?
    C17 C18 . 1.386(7) ?
    C17 H17 . 0.9500 ?
    C18 C19 . 1.375(7) ?
    C18 H18 . 0.9500 ?
    C19 C20 . 1.386(6) ?
    C19 H19 . 0.9500 ?
    C20 H20 . 0.9500 ?
loop_
    _geom_angle_atom_site_label_1
    _geom_angle_atom_site_label_2
    _geom_angle_atom_site_label_3
    _geom_angle_site_symmetry_1
    _geom_angle_site_symmetry_3
    _geom_angle
    _geom_angle_publ_flag
    N4 Cd N3 . . 68.54(12) ?
    N4 Cd S1 . . 124.50(9) ?
    N3 Cd S1 . . 89.45(10) ?
    N4 Cd S3 . . 91.86(9) ?
    N3 Cd S3 . . 125.71(10) ?
    S1 Cd S3 . . 138.41(4) ?
    N4 Cd S4 . . 130.40(9) ?
    N3 Cd S4 . . 87.33(10) ?
    S1 Cd S4 . . 96.52(4) ?
    S3 Cd S4 . . 67.42(4) ?
    N4 Cd S2 . . 88.63(9) ?
    N3 Cd S2 . . 129.89(10) ?
    S1 Cd S2 . . 67.09(4) ?
    S3 Cd S2 . . 97.79(4) ?
    S4 Cd S2 . . 136.68(4) ?
    C1 S1 Cd . . 89.36(15) ?
    C1 S2 Cd . . 84.55(15) ?
    C6 S3 Cd . . 87.84(15) ?
    C6 S4 Cd . . 85.31(15) ?
    C3 O1 H1O . . 111.9 ?
    C5 O2 H2O . . 113.2 ?
    C8 O3 H3O . . 114.3 ?
    C10 O4 H4O . . 113.0 ?
    C1 N1 C4 . . 122.5(4) ?
    C1 N1 C2 . . 121.8(4) ?
    C4 N1 C2 . . 115.6(4) ?
    C6 N2 C9 . . 120.8(4) ?
    C6 N2 C7 . . 121.3(4) ?
    C9 N2 C7 . . 117.2(3) ?
    C15 N3 C11 . . 118.9(4) ?
    C15 N3 Cd . . 118.6(3) ?
    C11 N3 Cd . . 122.0(3) ?
    C20 N4 C16 . . 119.1(4) ?
    C20 N4 Cd . . 120.3(3) ?
    C16 N4 Cd . . 120.3(3) ?
    N1 C1 S2 . . 121.5(3) ?
    N1 C1 S1 . . 119.5(3) ?
    S2 C1 S1 . . 118.9(2) ?
    N1 C2 C3 . . 112.0(4) ?
    N1 C2 H2A . . 109.2 ?
    C3 C2 H2A . . 109.2 ?
    N1 C2 H2B . . 109.2 ?
    C3 C2 H2B . . 109.2 ?
    H2A C2 H2B . . 107.9 ?
    O1 C3 C2 . . 106.8(4) ?
    O1 C3 H3A . . 110.4 ?
    C2 C3 H3A . . 110.4 ?
    O1 C3 H3B . . 110.4 ?
    C2 C3 H3B . . 110.4 ?
    H3A C3 H3B . . 108.6 ?
    N1 C4 C5 . . 113.7(4) ?
    N1 C4 H4A . . 108.8 ?
    C5 C4 H4A . . 108.8 ?
    N1 C4 H4B . . 108.8 ?
    C5 C4 H4B . . 108.8 ?
    H4A C4 H4B . . 107.7 ?
    O2 C5 C4 . . 112.1(4) ?
    O2 C5 H5A . . 109.2 ?
    C4 C5 H5A . . 109.2 ?
    O2 C5 H5B . . 109.2 ?
    C4 C5 H5B . . 109.2 ?
    H5A C5 H5B . . 107.9 ?
    N2 C6 S4 . . 120.8(3) ?
    N2 C6 S3 . . 119.9(3) ?
    S4 C6 S3 . . 119.2(2) ?
    N2 C7 C8 . . 114.0(4) ?
    N2 C7 H7A . . 108.7 ?
    C8 C7 H7A . . 108.7 ?
    N2 C7 H7B . . 108.7 ?
    C8 C7 H7B . . 108.7 ?
    H7A C7 H7B . . 107.6 ?
    O3 C8 C7 . . 113.6(4) ?
    O3 C8 H8A . . 108.9 ?
    C7 C8 H8A . . 108.9 ?
    O3 C8 H8B . . 108.9 ?
    C7 C8 H8B . . 108.9 ?
    H8A C8 H8B . . 107.7 ?
    N2 C9 C10 . . 115.8(4) ?
    N2 C9 H9A . . 108.3 ?
    C10 C9 H9A . . 108.3 ?
    N2 C9 H9B . . 108.3 ?
    C10 C9 H9B . . 108.3 ?
    H9A C9 H9B . . 107.4 ?
    O4 C10 C9 . . 110.7(4) ?
    O4 C10 H10A . . 109.5 ?
    C9 C10 H10A . . 109.5 ?
    O4 C10 H10B . . 109.5 ?
    C9 C10 H10B . . 109.5 ?
    H10A C10 H10B . . 108.1 ?
    N3 C11 C12 . . 122.7(4) ?
    N3 C11 H11 . . 118.7 ?
    C12 C11 H11 . . 118.7 ?
    C11 C12 C13 . . 118.5(4) ?
    C11 C12 H12 . . 120.7 ?
    C13 C12 H12 . . 120.7 ?
    C12 C13 C14 . . 119.5(4) ?
    C12 C13 H13 . . 120.2 ?
    C14 C13 H13 . . 120.2 ?
    C15 C14 C13 . . 119.2(4) ?
    C15 C14 H14 . . 120.4 ?
    C13 C14 H14 . . 120.4 ?
    N3 C15 C14 . . 121.1(4) ?
    N3 C15 C16 . . 115.9(4) ?
    C14 C15 C16 . . 123.0(4) ?
    N4 C16 C17 . . 122.0(4) ?
    N4 C16 C15 . . 115.8(4) ?
    C17 C16 C15 . . 122.2(4) ?
    C16 C17 C18 . . 118.6(4) ?
    C16 C17 H17 . . 120.7 ?
    C18 C17 H17 . . 120.7 ?
    C19 C18 C17 . . 119.1(4) ?
    C19 C18 H18 . . 120.4 ?
    C17 C18 H18 . . 120.4 ?
    C20 C19 C18 . . 119.1(4) ?
    C20 C19 H19 . . 120.5 ?
    C18 C19 H19 . . 120.5 ?
    N4 C20 C19 . . 122.1(4) ?
    N4 C20 H20 . . 119.0 ?
    C19 C20 H20 . . 119.0 ?
loop_
    _geom_torsion_atom_site_label_1
    _geom_torsion_atom_site_label_2
    _geom_torsion_atom_site_label_3
    _geom_torsion_atom_site_label_4
    _geom_torsion_site_symmetry_1
    _geom_torsion_site_symmetry_2
    _geom_torsion_site_symmetry_3
    _geom_torsion_site_symmetry_4
    _geom_torsion
    _geom_torsion_publ_flag
    N4 Cd S1 C1 . . . . 69.88(17) ?
    N3 Cd S1 C1 . . . . 133.11(16) ?
    S3 Cd S1 C1 . . . . -76.60(14) ?
    S4 Cd S1 C1 . . . . -139.64(13) ?
    S2 Cd S1 C1 . . . . -1.34(13) ?
    N4 Cd S2 C1 . . . . -127.34(16) ?
    N3 Cd S2 C1 . . . . -67.13(18) ?
    S1 Cd S2 C1 . . . . 1.36(13) ?
    S3 Cd S2 C1 . . . . 140.97(14) ?
    S4 Cd S2 C1 . . . . 75.79(14) ?
    N4 Cd S3 C6 . . . . 136.19(16) ?
    N3 Cd S3 C6 . . . . 71.49(18) ?
    S1 Cd S3 C6 . . . . -70.90(15) ?
    S4 Cd S3 C6 . . . . 2.65(14) ?
    S2 Cd S3 C6 . . . . -134.94(14) ?
    N4 Cd S4 C6 . . . . -74.77(18) ?
    N3 Cd S4 C6 . . . . -133.41(17) ?
    S1 Cd S4 C6 . . . . 137.46(14) ?
    S3 Cd S4 C6 . . . . -2.70(14) ?
    S2 Cd S4 C6 . . . . 74.19(15) ?
    N4 Cd N3 C15 . . . . 4.5(3) ?
    S1 Cd N3 C15 . . . . -123.2(3) ?
    S3 Cd N3 C15 . . . . 80.7(3) ?
    S4 Cd N3 C15 . . . . 140.2(3) ?
    S2 Cd N3 C15 . . . . -64.3(3) ?
    N4 Cd N3 C11 . . . . 176.8(4) ?
    S1 Cd N3 C11 . . . . 49.1(4) ?
    S3 Cd N3 C11 . . . . -107.0(4) ?
    S4 Cd N3 C11 . . . . -47.5(4) ?
    S2 Cd N3 C11 . . . . 108.1(4) ?
    N3 Cd N4 C20 . . . . 174.7(3) ?
    S1 Cd N4 C20 . . . . -111.7(3) ?
    S3 Cd N4 C20 . . . . 46.8(3) ?
    S4 Cd N4 C20 . . . . 108.3(3) ?
    S2 Cd N4 C20 . . . . -51.0(3) ?
    N3 Cd N4 C16 . . . . 1.4(3) ?
    S1 Cd N4 C16 . . . . 75.0(3) ?
    S3 Cd N4 C16 . . . . -126.6(3) ?
    S4 Cd N4 C16 . . . . -65.0(3) ?
    S2 Cd N4 C16 . . . . 135.7(3) ?
    C4 N1 C1 S2 . . . . 1.5(6) ?
    C2 N1 C1 S2 . . . . 178.0(3) ?
    C4 N1 C1 S1 . . . . 179.5(3) ?
    C2 N1 C1 S1 . . . . -4.1(5) ?
    Cd S2 C1 N1 . . . . 175.8(3) ?
    Cd S2 C1 S1 . . . . -2.2(2) ?
    Cd S1 C1 N1 . . . . -175.7(3) ?
    Cd S1 C1 S2 . . . . 2.3(2) ?
    C1 N1 C2 C3 . . . . -86.6(5) ?
    C4 N1 C2 C3 . . . . 90.1(5) ?
    N1 C2 C3 O1 . . . . 177.9(4) ?
    C1 N1 C4 C5 . . . . -95.4(5) ?
    C2 N1 C4 C5 . . . . 87.9(5) ?
    N1 C4 C5 O2 . . . . -67.0(5) ?
    C9 N2 C6 S4 . . . . -3.3(5) ?
    C7 N2 C6 S4 . . . . -173.7(3) ?
    C9 N2 C6 S3 . . . . 176.6(3) ?
    C7 N2 C6 S3 . . . . 6.2(5) ?
    Cd S4 C6 N2 . . . . -175.8(3) ?
    Cd S4 C6 S3 . . . . 4.3(2) ?
    Cd S3 C6 N2 . . . . 175.6(3) ?
    Cd S3 C6 S4 . . . . -4.5(2) ?
    C6 N2 C7 C8 . . . . -95.9(5) ?
    C9 N2 C7 C8 . . . . 93.4(5) ?
    N2 C7 C8 O3 . . . . -77.0(5) ?
    C6 N2 C9 C10 . . . . 77.5(5) ?
    C7 N2 C9 C10 . . . . -111.8(4) ?
    N2 C9 C10 O4 . . . . 67.7(5) ?
    C15 N3 C11 C12 . . . . 0.4(7) ?
    Cd N3 C11 C12 . . . . -171.9(4) ?
    N3 C11 C12 C13 . . . . 0.7(8) ?
    C11 C12 C13 C14 . . . . -1.2(7) ?
    C12 C13 C14 C15 . . . . 0.6(7) ?
    C11 N3 C15 C14 . . . . -0.9(6) ?
    Cd N3 C15 C14 . . . . 171.6(3) ?
    C11 N3 C15 C16 . . . . 178.1(4) ?
    Cd N3 C15 C16 . . . . -9.3(5) ?
    C13 C14 C15 N3 . . . . 0.4(7) ?
    C13 C14 C15 C16 . . . . -178.6(4) ?
    C20 N4 C16 C17 . . . . -1.7(6) ?
    Cd N4 C16 C17 . . . . 171.7(3) ?
    C20 N4 C16 C15 . . . . -179.9(4) ?
    Cd N4 C16 C15 . . . . -6.4(5) ?
    N3 C15 C16 N4 . . . . 10.3(5) ?
    C14 C15 C16 N4 . . . . -170.7(4) ?
    N3 C15 C16 C17 . . . . -167.9(4) ?
    C14 C15 C16 C17 . . . . 11.2(6) ?
    N4 C16 C17 C18 . . . . 0.1(7) ?
    C15 C16 C17 C18 . . . . 178.1(4) ?
    C16 C17 C18 C19 . . . . 0.8(7) ?
    C17 C18 C19 C20 . . . . -0.1(7) ?
    C16 N4 C20 C19 . . . . 2.4(6) ?
    Cd N4 C20 C19 . . . . -171.0(3) ?
    C18 C19 C20 N4 . . . . -1.5(7) ?
loop_
    _geom_hbond_atom_site_label_D
    _geom_hbond_atom_site_label_H
    _geom_hbond_atom_site_label_A
    _geom_hbond_site_symmetry_A
    _geom_hbond_distance_DH
    _geom_hbond_distance_HA
    _geom_hbond_distance_DA
    _geom_hbond_angle_DHA
    O1 H1o S3 2_566 0.84 2.43 3.241(4) 162
    O2 H2o O3 1_546 0.84 1.89 2.723(5) 176
    O3 H3o O4 1_555 0.84 1.87 2.688(5) 166
    O4 H4o O2 2_566 0.84 1.91 2.745(5) 174
