# Supplementary material for: (2,2′-Bipyrid­yl)bis­[N,N-bis­(2-hydroxy­ethyl)dithio­carbamato-κ2 S,S′]cadmium(II)
Source: Acta Crystallogr Sect E Struct Rep Online. 2009 Nov 25;65(Pt 12):m1667–8. doi: 10.1107/S1600536809049678 (PMC2971885; doi:10.1107/S1600536809049678)
Supplement: Supplementary file 2 [file e-65-m1667-Isup2.hkl]

# 
# h,k,l, Fc-squared, Fo-squared, sigma(Fo-squared) and status flag 
# 
data_I
_shelx_title '  g1' 
_shelx_refln_list_code          4 
_shelx_F_calc_maximum      170.42 
_exptl_crystal_F_000       640.00 
_reflns_d_resolution_high  0.7965 
 
loop_ 
 _symmetry_equiv_pos_as_xyz 
 'x, y, z' 
 '-x, -y, -z' 
 
_cell_length_a    10.0770 
_cell_length_b    11.5680 
_cell_length_c    11.6760 
_cell_angle_alpha  70.850 
_cell_angle_beta   85.860 
_cell_angle_gamma  81.210 
 
_shelx_F_squared_multiplier     1.000 
 
loop_ 
 _refln_index_h 
 _refln_index_k 
 _refln_index_l 
 _refln_F_squared_calc 
 _refln_F_squared_meas 
 _refln_F_squared_sigma 
 _refln_observed_status 
   2   0   0     9634.31     9421.01    108.22 o 
   3   0   0     2020.20     1954.50     15.67 o 
   4   0   0     4220.49     4166.87     26.30 o 
   5   0   0     2182.35     2236.64     55.92 o 
   6   0   0      888.64      902.98     24.83 o 
   7   0   0     2278.40     2486.80     54.73 o 
   8   0   0     1193.38     1258.45     50.56 o 
   9   0   0      127.05       94.27      8.98 o 
  10   0   0     1594.46     1665.85     61.49 o 
  11   0   0      294.15      254.41     33.94 o 
  12   0   0       45.13       33.11     22.55 o 
 -12   1   0      437.49      387.13    123.90 o 
 -11   1   0      308.30      294.11     42.21 o 
 -10   1   0       16.32       13.99      5.00 o 
  -9   1   0      237.82      239.32     19.65 o 
  -8   1   0      369.90      446.16     29.82 o 
  -7   1   0      972.11      992.46     48.22 o 
  -6   1   0      294.79      297.95     17.35 o 
  -5   1   0    10120.13    10346.12    106.16 o 
  -4   1   0     1778.10     1763.49     29.30 o 
  -3   1   0      736.01      751.36     32.12 o 
  -2   1   0       14.14       12.97      4.04 o 
  -1   1   0     4446.43     4358.51     37.47 o 
   2   1   0     2454.16     2133.07     39.00 o 
   3   1   0      822.15      754.13     20.82 o 
   4   1   0     1958.00     1952.86     29.72 o 
   5   1   0     6410.53     6645.76     82.51 o 
   6   1   0     2635.78     2673.26     51.52 o 
   7   1   0     1834.31     1797.71     60.20 o 
   8   1   0       17.33       20.48      3.62 o 
   9   1   0     6233.28     6788.78    279.56 o 
  10   1   0     2510.22     2554.83    122.96 o 
  11   1   0       93.42       83.68     23.97 o 
  12   1   0       66.74       35.34     26.00 o 
 -12   2   0      231.69      147.94     43.58 o 
 -11   2   0      179.65      151.74     18.14 o 
 -10   2   0      369.06      320.69     36.30 o 
  -9   2   0     1189.82     1190.37     60.01 o 
  -8   2   0        5.06       10.56      5.67 o 
  -7   2   0      667.15      615.89     44.62 o 
  -6   2   0     6389.26     6459.70    167.36 o 
  -5   2   0      508.98      444.05     30.17 o 
  -4   2   0     3242.57     3267.22     67.34 o 
  -3   2   0     2402.24     2246.33     31.84 o 
  -2   2   0     5943.19     5700.91     58.92 o 
  -1   2   0    22207.43    22033.88    214.58 o 
   0   2   0     9370.21     8860.62     85.57 o 
   1   2   0     2091.66     2000.36     15.32 o 
   2   2   0     3603.20     3583.98    107.21 o 
   3   2   0       57.24       60.26     18.48 o 
   4   2   0     7083.40     6440.73    169.90 o 
   5   2   0    11107.55    11061.11    781.37 o 
   6   2   0     1243.07     1145.75     54.03 o 
   7   2   0      155.50      177.92     31.28 o 
   8   2   0      807.95      952.59     99.32 o 
   9   2   0     4246.08     4706.94    247.89 o 
  10   2   0      252.66      209.22     47.53 o 
  11   2   0      220.29      228.52     46.74 o 
  12   2   0      239.76      195.52     41.19 o 
 -11   3   0      196.13      204.26     22.68 o 
 -10   3   0      124.34      102.44     15.79 o 
  -9   3   0       24.50       29.43      5.58 o 
  -8   3   0      344.87      354.87     30.08 o 
  -7   3   0     2601.72     2788.59     79.46 o 
  -6   3   0     5016.58     5278.14    102.94 o 
  -5   3   0        4.29       25.46      5.88 o 
  -4   3   0     2592.62     2361.44     52.86 o 
  -3   3   0     1896.19     1835.49     36.71 o 
  -2   3   0     7804.66     7672.17     73.70 o 
  -1   3   0      183.95      226.39     13.21 o 
   0   3   0    12417.61    11822.43    114.00 o 
   1   3   0      412.53      402.45     77.29 o 
   2   3   0      887.92      853.13     17.02 o 
   3   3   0     3736.33     3696.80     74.05 o 
   4   3   0     3989.49     3627.35    154.57 o 
   5   3   0       60.66      104.99     12.87 o 
   6   3   0       61.79       56.74     27.72 o 
   7   3   0     1553.62     1522.46     61.41 o 
   8   3   0     3395.10     3680.82    175.31 o 
   9   3   0      272.74      247.24     37.88 o 
  10   3   0      313.18      327.20     57.09 o 
  11   3   0      126.17      138.63     29.80 o 
  12   3   0       78.39       30.32     17.19 o 
 -11   4   0      141.82      112.47     17.28 o 
 -10   4   0      127.48      135.78     18.66 o 
  -9   4   0      649.08      677.00     58.64 o 
  -8   4   0      658.09      614.77     52.22 o 
  -7   4   0     4299.82     4329.55    120.82 o 
  -6   4   0       36.06       24.67      7.16 o 
  -5   4   0     4475.95     4749.73     91.47 o 
  -4   4   0     2974.18     3079.52     77.04 o 
  -3   4   0      625.99      661.61     27.45 o 
  -2   4   0      138.63      138.72      9.36 o 
  -1   4   0     1790.60     1574.99     38.65 o 
   0   4   0     4044.48     3973.33     66.48 o 
   1   4   0      552.97      499.37     36.77 o 
   2   4   0     6400.05     6362.67     79.21 o 
   3   4   0    19734.46    20609.92    255.82 o 
   4   4   0     3629.74     3621.82    110.70 o 
   5   4   0     2097.66     2179.66    132.22 o 
   6   4   0      644.99      775.17    122.07 o 
   7   4   0      941.16     1001.43    100.98 o 
   8   4   0      379.15      371.19     69.77 o 
   9   4   0      613.85      697.30     71.39 o 
  10   4   0      751.55      953.84     74.60 o 
  11   4   0      304.97      283.40     45.21 o 
  12   4   0       46.32       30.70     10.74 o 
 -11   5   0        8.75       16.97      6.25 o 
 -10   5   0      460.56      425.59     39.76 o 
  -9   5   0       52.86       72.69     12.14 o 
  -8   5   0       60.94       64.99     15.48 o 
  -7   5   0      112.44       77.18     13.88 o 
  -6   5   0     1379.22     1403.05     67.17 o 
  -5   5   0      639.72      597.54     32.68 o 
  -4   5   0      858.03      783.96     36.20 o 
  -3   5   0      668.86      653.78     20.56 o 
  -2   5   0     7321.51     7442.24     76.28 o 
  -1   5   0      847.28      785.25     45.90 o 
   0   5   0     3622.10     3698.18     54.48 o 
   1   5   0     5319.28     5485.34     63.63 o 
   2   5   0     6799.07     6907.30     82.04 o 
   3   5   0     3222.77     3424.55     61.15 o 
   4   5   0      107.17       99.34      7.46 o 
   5   5   0     1639.36     1652.90     46.43 o 
   6   5   0      643.17      812.50     73.94 o 
   7   5   0        0.10       30.94     29.15 o 
   8   5   0     1119.35     1205.66    146.04 o 
   9   5   0      301.00      360.51     64.39 o 
  10   5   0      211.35      241.05     42.42 o 
  11   5   0       12.61       23.79      9.86 o 
  12   5   0      855.32      887.73    156.78 o 
 -10   6   0      156.04      136.49     17.92 o 
  -9   6   0       26.69       26.22      5.80 o 
  -8   6   0      206.89      190.94     28.53 o 
  -7   6   0      602.77      578.47     58.52 o 
  -6   6   0      714.28      685.68     55.13 o 
  -5   6   0       42.00       61.55      7.60 o 
  -4   6   0     3228.22     3283.67     61.78 o 
  -3   6   0     3635.41     3584.30     58.48 o 
  -2   6   0     1596.33     1562.09     40.01 o 
  -1   6   0      529.93      495.77     31.73 o 
   0   6   0      846.51      786.06     48.33 o 
   1   6   0      124.20      100.15      8.95 o 
   2   6   0     2346.66     2243.21     47.70 o 
   3   6   0      278.77      257.14     15.03 o 
   4   6   0     3633.66     3931.93     72.97 o 
   5   6   0      358.55      362.43     36.21 o 
   6   6   0      531.82      551.21     26.51 o 
   7   6   0     3451.20     3811.46    242.31 o 
   8   6   0     1018.71     1098.03    150.75 o 
   9   6   0       70.93       83.90     17.88 o 
  10   6   0        1.97       17.25     11.12 o 
  11   6   0      641.42      623.94    108.32 o 
  -9   7   0       32.85       31.24      8.93 o 
  -8   7   0       38.55       36.35     21.46 o 
  -7   7   0       27.65       29.35      7.48 o 
  -6   7   0      517.04      513.32     49.98 o 
  -5   7   0      647.37      669.17     57.78 o 
  -4   7   0        7.36       20.51      6.36 o 
  -3   7   0      177.31      207.82     12.52 o 
  -2   7   0      963.66      927.52     34.10 o 
  -1   7   0     1511.81     1466.63     31.99 o 
   0   7   0      145.39      160.07     11.90 o 
   1   7   0      236.74      217.99     14.60 o 
   2   7   0       46.67       49.62      6.66 o 
   3   7   0     2295.61     2335.78     84.51 o 
   4   7   0      591.59      626.99     31.93 o 
   5   7   0     1871.41     1979.25     43.70 o 
   6   7   0     1646.35     1705.18    128.70 o 
   7   7   0     1555.06     1628.95    137.71 o 
   8   7   0        5.40       11.49     16.05 o 
   9   7   0        1.53       24.40     11.08 o 
  10   7   0       61.41       64.29     16.58 o 
  11   7   0      615.81      510.43    123.48 o 
  -9   8   0      121.93       68.37     14.55 o 
  -8   8   0        1.91       30.52     11.54 o 
  -7   8   0      769.09      690.96     81.40 o 
  -6   8   0      435.31      463.38     58.28 o 
  -5   8   0      924.58      935.39     64.35 o 
  -4   8   0     1870.95     1972.41     85.42 o 
  -3   8   0        6.81       18.46      6.98 o 
  -2   8   0     1714.22     1786.01     55.43 o 
  -1   8   0        2.83       25.04      6.48 o 
   0   8   0      568.72      564.07     35.46 o 
   1   8   0       48.98       46.10      6.27 o 
   2   8   0      733.02      770.78     49.55 o 
   3   8   0       18.06       22.29      9.31 o 
   4   8   0       72.92       71.08     11.73 o 
   5   8   0      718.49      761.28     39.88 o 
   6   8   0     1844.85     1848.97    116.91 o 
   7   8   0      110.56       67.30     37.37 o 
   8   8   0      400.73      395.74     62.48 o 
   9   8   0        2.31       27.69     12.19 o 
  10   8   0        5.61       21.17     14.62 o 
  11   8   0       57.88       28.43      7.66 o 
  -8   9   0      133.54      107.84     21.24 o 
  -7   9   0      522.53      434.82     50.24 o 
  -6   9   0       88.20       70.41     13.56 o 
  -5   9   0      164.77      183.30     24.50 o 
  -4   9   0      166.28      164.05     19.90 o 
  -3   9   0      627.64      702.91     47.90 o 
  -2   9   0        1.33       31.57      9.86 o 
  -1   9   0     1139.24     1190.05     71.89 o 
   0   9   0      969.93     1048.17     73.86 o 
   1   9   0      277.60      287.58     20.74 o 
   2   9   0      190.60      176.77     16.80 o 
   3   9   0      624.27      557.21     43.98 o 
   4   9   0      802.72      894.01     54.58 o 
   5   9   0      482.17      446.25     29.30 o 
   6   9   0      431.65      370.55     38.31 o 
   7   9   0      371.28      257.01     61.52 o 
   8   9   0        3.22       11.37      8.28 o 
   9   9   0       28.23       39.21     10.34 o 
  10   9   0       25.40       25.69     11.75 o 
  -7  10   0        4.32       18.79      6.71 o 
  -6  10   0       93.91       87.05     16.04 o 
  -5  10   0       40.73       36.95      8.99 o 
  -4  10   0       71.36       79.89     15.00 o 
  -3  10   0        3.35       11.73     11.94 o 
  -2  10   0      579.58      681.86     59.39 o 
  -1  10   0     1858.14     2094.71    146.17 o 
   0  10   0     1293.06     1309.20    112.44 o 
   1  10   0       17.50       22.04      6.67 o 
   2  10   0     1145.52     1149.74     69.78 o 
   3  10   0       15.31       27.33      6.57 o 
   4  10   0        6.64       17.98      5.11 o 
   5  10   0      358.64      326.81     38.94 o 
   6  10   0      510.18      507.02     85.28 o 
   7  10   0      453.97      399.10     50.69 o 
   8  10   0      151.08       90.18     57.07 o 
   9  10   0      303.60      262.37     48.70 o 
  -6  11   0      206.68      151.86     21.52 o 
  -5  11   0        1.07       15.98      5.06 o 
  -4  11   0      114.41       93.42     12.64 o 
  -3  11   0      259.16      287.94     27.37 o 
  -2  11   0      438.82      393.12     42.44 o 
  -1  11   0      280.58      236.13     30.72 o 
   0  11   0        2.21        6.54     12.83 o 
   1  11   0     1110.37     1149.10    117.84 o 
   2  11   0      184.09      207.59     32.64 o 
   3  11   0       13.46       13.40      5.95 o 
   4  11   0       35.05       37.40     16.65 o 
   5  11   0      180.00      158.05     21.10 o 
   6  11   0      374.83      309.69     55.52 o 
   8  11   0      566.14      501.07    170.61 o 
  -4  12   0      226.79      166.93     25.37 o 
  -3  12   0       85.37       80.08     10.81 o 
  -2  12   0       22.70       35.18      8.94 o 
  -1  12   0        1.04       23.24      8.91 o 
   0  12   0      310.04      335.74     39.49 o 
   1  12   0      143.82      138.51     22.99 o 
   2  12   0      424.80      359.96     52.75 o 
   3  12   0      712.77      632.21     89.69 o 
   4  12   0        4.27       23.28      9.14 o 
   5  12   0       30.94       41.52     13.96 o 
   6  12   0        4.85       17.99     25.82 o 
   7  12   0      187.83      115.57     59.92 o 
  -2  13   0       77.77       44.74     10.18 o 
  -1  13   0      181.91      118.95     19.07 o 
   0  13   0       96.51       88.37     12.93 o 
   1  13   0      395.90      393.42     33.62 o 
   2  13   0      619.93      733.61    111.78 o 
   3  13   0       97.87       94.17     21.40 o 
   4  13   0       25.15       31.33     17.46 o 
   5  13   0      107.60       91.24     24.98 o 
  -4 -13   1      681.46      641.43    113.36 o 
  -3 -13   1      151.75      122.18     18.65 o 
  -2 -13   1        3.62       27.69      9.71 o 
  -1 -13   1       64.74       52.85     15.82 o 
   0 -13   1       61.61       48.12     11.07 o 
   1 -13   1       16.60       19.89      9.00 o 
  -6 -12   1       87.99       50.17     25.80 o 
  -5 -12   1      580.31      508.10     69.61 o 
  -4 -12   1      183.66      150.91     21.77 o 
  -3 -12   1        1.24        7.29      8.25 o 
  -2 -12   1      452.98      416.22     49.66 o 
  -1 -12   1      307.19      314.29     35.29 o 
   0 -12   1        5.26        2.32      5.94 o 
   1 -12   1       31.98       41.99     11.73 o 
   2 -12   1       21.69       35.75     10.94 o 
   3 -12   1      267.45      220.59     23.31 o 
  -8 -11   1      225.42      205.55     69.06 o 
  -7 -11   1      312.15      381.64    127.55 o 
  -6 -11   1      537.17      515.38     69.18 o 
  -5 -11   1      375.69      324.27     47.76 o 
  -4 -11   1       14.55       20.30      9.47 o 
  -3 -11   1       91.24       82.32     16.47 o 
  -2 -11   1      804.82      904.95    111.56 o 
  -1 -11   1       41.59       54.53     13.16 o 
   0 -11   1      403.63      447.24     44.41 o 
   1 -11   1       98.18      120.91     15.89 o 
   2 -11   1      119.61      128.57     15.90 o 
   3 -11   1        1.56       19.73      8.49 o 
   4 -11   1      345.46      309.18     38.81 o 
   5 -11   1      324.11      250.72     38.89 o 
  -9 -10   1      285.56      239.33     53.25 o 
  -8 -10   1      336.79      314.01    121.66 o 
  -7 -10   1      322.13      152.12     34.15 o 
  -6 -10   1        0.21       16.73      4.96 o 
  -5 -10   1      667.35      495.44     58.64 o 
  -4 -10   1      366.40      310.84     32.08 o 
  -3 -10   1        0.99       25.78     13.40 o 
  -2 -10   1      550.51      462.45     40.21 o 
  -1 -10   1     1274.95     1299.77    106.86 o 
   0 -10   1      599.77      654.95     59.75 o 
   1 -10   1        0.69       14.11     11.59 o 
   2 -10   1        8.46       28.47      7.23 o 
   3 -10   1      749.73      759.35     70.24 o 
   4 -10   1      374.49      366.69     38.52 o 
   5 -10   1       11.86       28.43      7.21 o 
   6 -10   1        0.26       17.68      7.16 o 
 -10  -9   1       43.50       29.90      9.74 o 
  -9  -9   1      847.71      740.48    151.58 o 
  -8  -9   1      480.49      470.08     85.77 o 
  -7  -9   1        1.45        6.04      6.36 o 
  -6  -9   1      463.89      414.90     38.33 o 
  -5  -9   1      240.34      234.56     21.03 o 
  -4  -9   1        3.87       14.04      4.35 o 
  -3  -9   1        0.21       22.66      7.52 o 
  -2  -9   1     3466.32     3850.73    103.60 o 
  -1  -9   1     2208.41     2340.89    119.55 o 
   0  -9   1      165.79      139.06     20.22 o 
   1  -9   1      764.31      766.55     54.88 o 
   2  -9   1     2253.64     2425.07     95.58 o 
   3  -9   1      299.33      277.55     25.03 o 
   4  -9   1      137.35      114.35     16.63 o 
   5  -9   1       73.57       52.56     10.62 o 
   6  -9   1       72.83       61.44     12.71 o 
   7  -9   1       12.83       21.92      8.90 o 
   8  -9   1      449.55      361.44     43.63 o 
 -10  -8   1      182.42      208.73     73.53 o 
  -9  -8   1       50.15       30.18     14.78 o 
  -8  -8   1       55.66       51.19     22.98 o 
  -7  -8   1      783.55      795.07     66.17 o 
  -6  -8   1     1833.27     1966.35     51.41 o 
  -5  -8   1       23.68       17.76      4.39 o 
  -4  -8   1      335.78      309.76     43.92 o 
  -3  -8   1      729.74      779.25     39.61 o 
  -2  -8   1     3250.40     3408.23     90.07 o 
  -1  -8   1     1007.04      982.22     56.30 o 
   0  -8   1     1453.06     1482.01     52.76 o 
   1  -8   1     1119.10     1171.67     57.10 o 
   2  -8   1      333.99      332.58     24.32 o 
   3  -8   1     1618.64     1591.50     56.72 o 
   4  -8   1      781.07      848.56     66.78 o 
   5  -8   1      228.98      218.17     22.00 o 
   6  -8   1      274.88      267.50     29.69 o 
   7  -8   1      341.75      278.55     52.01 o 
   8  -8   1     1130.01     1145.31    156.83 o 
 -11  -7   1      561.08      596.06     62.46 o 
 -10  -7   1       67.88       97.90     29.86 o 
  -9  -7   1        8.10       14.50     22.65 o 
  -8  -7   1      834.98      890.68    127.03 o 
  -7  -7   1     3070.52     3594.05    288.11 o 
  -6  -7   1       30.44       46.82     29.58 o 
  -5  -7   1     3673.94     3850.76     96.87 o 
  -4  -7   1     1805.96     1946.93     44.51 o 
  -3  -7   1     1830.64     1814.30     56.08 o 
  -2  -7   1       18.93       20.54      6.80 o 
  -1  -7   1       55.58       60.59     10.64 o 
   0  -7   1      684.84      653.09     25.63 o 
   1  -7   1     1978.36     1977.93     46.37 o 
   2  -7   1      126.57      112.40      7.27 o 
   3  -7   1     3369.15     3535.72     85.60 o 
   4  -7   1      122.24      122.14     10.80 o 
   5  -7   1      102.76       86.03     13.01 o 
   6  -7   1        0.54        9.15     11.90 o 
   7  -7   1     1649.19     1725.02    127.81 o 
   8  -7   1      880.49      890.82     81.97 o 
   9  -7   1        7.50       31.38      7.44 o 
 -11  -6   1       14.21       26.12     13.12 o 
 -10  -6   1      366.50      329.49     64.70 o 
  -9  -6   1     1220.59     1389.93    134.93 o 
  -8  -6   1     3012.78     3594.75    193.08 o 
  -7  -6   1      141.97      150.50     33.72 o 
  -6  -6   1     2631.56     2825.75    171.02 o 
  -5  -6   1     1406.93     1458.03     37.87 o 
  -4  -6   1     2754.47     2935.58     67.65 o 
  -3  -6   1      318.64      332.29     19.63 o 
  -2  -6   1     2515.06     2551.57     33.83 o 
  -1  -6   1     2802.92     2833.38     71.47 o 
   0  -6   1        1.02       18.79      7.28 o 
   1  -6   1      942.32      925.62     28.91 o 
   2  -6   1    10543.99    10730.13    157.28 o 
   3  -6   1     2115.30     1979.36     42.03 o 
   4  -6   1      174.20      170.41     12.26 o 
   5  -6   1      515.69      480.13     30.98 o 
   6  -6   1      929.57      952.06     68.94 o 
   7  -6   1      409.23      408.17     51.00 o 
   8  -6   1        1.58       18.33      5.67 o 
   9  -6   1      348.29      381.96     41.98 o 
  10  -6   1      117.18       92.89     15.47 o 
 -12  -5   1       28.69       16.90     10.48 o 
 -11  -5   1      753.80      705.36    143.19 o 
 -10  -5   1      391.19      454.31     84.19 o 
  -9  -5   1      755.18      975.08     81.35 o 
  -8  -5   1      817.34      817.68     81.87 o 
  -7  -5   1      871.90      964.16     90.26 o 
  -6  -5   1     4393.59     4618.94    250.03 o 
  -5  -5   1      250.40      240.00     19.24 o 
  -4  -5   1       53.04       65.11      5.52 o 
  -3  -5   1     6539.95     6814.24    112.91 o 
  -2  -5   1     2296.33     2275.63     39.10 o 
  -1  -5   1      156.47      154.48     11.84 o 
   0  -5   1      248.86      257.65     13.05 o 
   1  -5   1    12276.73    12564.70    141.47 o 
   2  -5   1    12378.02    12671.92    119.42 o 
   3  -5   1     1602.33     1520.46     24.51 o 
   4  -5   1     2385.07     2410.08     47.81 o 
   5  -5   1      425.32      469.48     20.35 o 
   6  -5   1     1229.24     1151.69     63.01 o 
   7  -5   1      141.70      137.13     13.20 o 
   8  -5   1      981.89     1200.54     96.90 o 
   9  -5   1       43.01       57.50      9.54 o 
  10  -5   1        4.97       26.00      9.34 o 
 -12  -4   1      343.75      224.52     60.91 o 
 -11  -4   1     1301.10     1474.65    127.59 o 
 -10  -4   1      848.81      918.84    103.10 o 
  -9  -4   1       22.50       32.95     13.51 o 
  -8  -4   1      708.58      837.99    114.66 o 
  -7  -4   1     1492.24     1839.23    158.82 o 
  -6  -4   1      283.60      267.74     23.80 o 
  -5  -4   1       38.96       50.91     25.80 o 
  -4  -4   1    10180.46    10886.49    369.89 o 
  -3  -4   1     4335.26     4551.26     62.50 o 
  -2  -4   1     4717.88     4968.81     66.58 o 
  -1  -4   1     4024.95     3767.73     59.19 o 
   0  -4   1     3113.55     2908.45     36.15 o 
   1  -4   1    14814.35    14479.28    205.23 o 
   2  -4   1      222.28      248.96     14.72 o 
   3  -4   1    11062.54    11713.67    127.63 o 
   4  -4   1      906.09      834.64     45.80 o 
   5  -4   1       10.24       29.87      4.57 o 
   6  -4   1      551.98      514.12     27.81 o 
   7  -4   1     1968.88     2016.65    112.00 o 
   8  -4   1      707.41      645.08     50.56 o 
   9  -4   1       12.58       41.42      8.15 o 
  10  -4   1      440.35      433.43     47.20 o 
  11  -4   1     1185.48     1470.11    202.46 o 
 -12  -3   1     1257.34     1614.25    240.08 o 
 -11  -3   1      339.99      274.93     63.45 o 
 -10  -3   1       94.43      110.77     21.21 o 
  -9  -3   1       37.88       55.16     12.30 o 
  -8  -3   1      465.30      538.43     84.63 o 
  -7  -3   1      382.35      426.74     45.02 o 
  -6  -3   1      112.54      133.62     14.77 o 
  -5  -3   1     4303.84     4279.86    234.19 o 
  -4  -3   1    18080.83    19195.97    884.30 o 
  -3  -3   1        3.64       11.13      4.40 o 
  -2  -3   1    17915.04    18153.14    235.78 o 
  -1  -3   1     7002.42     6488.50    118.75 o 
   0  -3   1     6493.07     6320.87     87.61 o 
   1  -3   1      138.72      148.29      9.02 o 
   2  -3   1     6085.71     5828.80     58.98 o 
   3  -3   1      415.34      382.41     21.00 o 
   4  -3   1      111.86      122.38      7.03 o 
   5  -3   1     2111.09     2171.76     43.75 o 
   6  -3   1     5908.26     6068.09     87.93 o 
   7  -3   1      650.38      614.25     35.16 o 
   8  -3   1     1010.47      930.67     53.55 o 
   9  -3   1      581.67      579.41     54.98 o 
  10  -3   1     1341.33     1523.48    122.36 o 
  11  -3   1      285.33      285.01     35.06 o 
 -12  -2   1      147.98      113.88     38.06 o 
 -11  -2   1       25.70       38.32     11.40 o 
 -10  -2   1      476.52      555.37     88.35 o 
  -9  -2   1      729.47      840.48    112.35 o 
  -8  -2   1      270.88      283.94     52.30 o 
  -7  -2   1     1621.12     1925.69    157.00 o 
  -6  -2   1     2401.86     2267.37     81.06 o 
  -5  -2   1     8264.40     8055.08    222.10 o 
  -4  -2   1      134.09      148.59     22.96 o 
  -3  -2   1     9237.65     8792.57    342.83 o 
  -2  -2   1      812.55      745.54     19.47 o 
  -1  -2   1      351.06      396.46     21.55 o 
   0  -2   1     2957.52     2895.51     26.03 o 
   1  -2   1     6915.41     6478.40     59.93 o 
   2  -2   1     6789.60     6448.12     74.51 o 
   3  -2   1     1041.34     1014.75     29.57 o 
   4  -2   1      274.32      268.32     14.70 o 
   5  -2   1     8902.81     8781.96    143.42 o 
   6  -2   1     2934.94     3021.96     67.76 o 
   7  -2   1     1024.07     1072.09     32.12 o 
   8  -2   1      895.48      939.85     54.20 o 
   9  -2   1     1144.11     1065.83     58.31 o 
  10  -2   1      340.51      258.87     25.60 o 
  11  -2   1      202.62      210.78     24.09 o 
  12  -2   1      138.64       73.03     48.95 o 
 -12  -1   1      167.08      104.07     44.14 o 
 -11  -1   1      343.87      392.61    106.23 o 
 -10  -1   1      424.29      436.04     60.19 o 
  -9  -1   1      409.12      407.21     29.23 o 
  -8  -1   1     2294.73     2431.70    107.39 o 
  -7  -1   1     1920.73     2027.30     66.75 o 
  -6  -1   1     1421.55     1335.12     33.01 o 
  -5  -1   1      891.58      879.75     53.31 o 
  -4  -1   1     2484.84     2402.35     89.63 o 
  -3  -1   1    16728.44    15920.42    519.82 o 
  -2  -1   1     1278.10     1110.50     42.10 o 
  -1  -1   1     2036.85     1845.09     23.79 o 
   0  -1   1     2704.35     2577.73     41.68 o 
   1  -1   1     4342.63     4093.43     41.31 o 
   2  -1   1       58.30       78.46      4.63 o 
   3  -1   1     3260.48     3007.22     51.80 o 
   4  -1   1    19364.79    19748.54    198.13 o 
   5  -1   1     5673.92     5811.29     80.20 o 
   6  -1   1      145.32      159.05      8.53 o 
   7  -1   1     2932.42     2957.45     53.04 o 
   8  -1   1      149.38      164.73     10.86 o 
   9  -1   1      188.71      157.10     14.52 o 
  10  -1   1      423.71      321.28     27.53 o 
  11  -1   1      555.57      549.47     35.55 o 
  12  -1   1       35.46       24.23     12.11 o 
 -12   0   1      245.95      246.78     75.76 o 
 -11   0   1      145.62      110.36     20.49 o 
 -10   0   1       56.65       53.08      7.58 o 
  -9   0   1      772.34      799.47     48.51 o 
  -8   0   1     3561.94     3876.69    113.29 o 
  -7   0   1        7.24       13.88      3.81 o 
  -6   0   1      844.71      925.49     30.04 o 
  -5   0   1     1727.51     1813.81     40.62 o 
  -4   0   1    11126.25    11156.54    167.66 o 
  -3   0   1      563.60      532.20     14.31 o 
  -2   0   1    11744.64    11386.72    185.71 o 
  -1   0   1     7292.71     7008.44    265.26 o 
   1   0   1       63.89       83.01      8.17 o 
   2   0   1    10088.38     9753.74     97.72 o 
   3   0   1     1405.03     1277.56     20.01 o 
   4   0   1     6746.12     6485.46     82.41 o 
   5   0   1       46.40       56.03      7.09 o 
   6   0   1     4246.65     4446.55     49.61 o 
   7   0   1      614.10      636.01     19.30 o 
   8   0   1        5.23       12.44      4.35 o 
   9   0   1      328.41      344.20     24.72 o 
  10   0   1      448.54      381.50     37.40 o 
  11   0   1      106.79       75.24     14.31 o 
  12   0   1        7.92       24.13      9.47 o 
 -12   1   1       35.42       28.23     18.28 o 
 -11   1   1      238.15      221.37     32.33 o 
 -10   1   1      418.39      394.79     34.82 o 
  -9   1   1     2068.68     2149.37     67.85 o 
  -8   1   1      529.13      546.34     30.34 o 
  -7   1   1      257.35      276.69     14.74 o 
  -6   1   1      217.79      268.54     16.79 o 
  -5   1   1      718.90      744.20     34.52 o 
  -4   1   1       57.46       93.33      9.08 o 
  -3   1   1    10184.46    10229.51    128.69 o 
  -2   1   1     5252.37     4963.74     53.04 o 
  -1   1   1      699.42      679.91     10.42 o 
   1   1   1    29042.40    18922.78    523.82 o 
   2   1   1     4945.79     4412.10     93.35 o 
   3   1   1     2717.03     2623.40     46.74 o 
   4   1   1      535.07      514.86     13.45 o 
   5   1   1     1766.42     1744.71     51.88 o 
   6   1   1     2133.48     2244.53     40.89 o 
   7   1   1      427.15      430.27     23.45 o 
   8   1   1     1857.73     2020.61     51.50 o 
   9   1   1     4087.98     4421.09    132.01 o 
  10   1   1      132.96       93.30     11.38 o 
  11   1   1       42.90       49.55     15.32 o 
  12   1   1       51.07       62.14     14.43 o 
 -12   2   1        0.49       25.59     17.67 o 
 -11   2   1       22.11       29.53      8.26 o 
 -10   2   1      458.32      428.72     46.74 o 
  -9   2   1      106.70       88.39     13.79 o 
  -8   2   1      412.19      437.88     35.38 o 
  -7   2   1        1.92       10.50      5.36 o 
  -6   2   1      560.43      694.41     29.11 o 
  -5   2   1      109.62      105.76     10.35 o 
  -4   2   1     4049.19     3843.01     67.42 o 
  -3   2   1     4546.74     4406.16     48.21 o 
  -2   2   1     4854.29     4759.59     57.65 o 
  -1   2   1     2718.51     2697.10     20.20 o 
   0   2   1     2425.74     2342.07     19.47 o 
   1   2   1    18341.52    17467.72    182.96 o 
   2   2   1      407.11      381.24     19.22 o 
   3   2   1        4.50        8.20      4.52 o 
   4   2   1     1328.34     1215.38     46.05 o 
   5   2   1     3546.76     3626.47    162.06 o 
   6   2   1     1025.11     1106.49     19.17 o 
   7   2   1     3617.74     3882.08    105.49 o 
   8   2   1     1291.70     1462.13    102.82 o 
   9   2   1       98.63       68.59     12.42 o 
  10   2   1      848.95      865.12     77.64 o 
  11   2   1      312.21      281.85     51.74 o 
  12   2   1      125.40      115.50     20.12 o 
 -11   3   1       87.65       60.40     16.65 o 
 -10   3   1       23.79       12.40      6.36 o 
  -9   3   1      547.23      505.39     48.70 o 
  -8   3   1      858.70      796.98     71.48 o 
  -7   3   1      110.41      119.27     10.89 o 
  -6   3   1      300.75      281.99     20.70 o 
  -5   3   1     4319.91     4423.65     56.99 o 
  -4   3   1      419.36      435.32     20.85 o 
  -3   3   1       63.58       59.76      8.86 o 
  -2   3   1     6111.13     6173.89     65.21 o 
  -1   3   1      160.50      130.48     16.51 o 
   0   3   1    11355.46    11129.62    152.36 o 
   1   3   1      660.20      623.82     15.25 o 
   2   3   1     1784.71     1563.73     19.08 o 
   3   3   1     4009.60     3719.77    141.80 o 
   4   3   1      157.81      181.14     20.86 o 
   5   3   1      703.78      704.73     19.52 o 
   6   3   1     3832.19     3922.01    238.96 o 
   7   3   1     4204.61     4116.47    307.81 o 
   8   3   1     2824.24     2843.81    141.43 o 
   9   3   1      486.99      537.67     72.85 o 
  10   3   1      796.17      809.65    117.12 o 
  11   3   1       36.96       48.09     20.15 o 
  12   3   1       76.74       68.97     19.89 o 
 -11   4   1       83.08       56.42     14.32 o 
 -10   4   1      309.48      300.48     41.56 o 
  -9   4   1      204.95      157.58     29.84 o 
  -8   4   1       16.57       20.27      5.71 o 
  -7   4   1      785.32      784.74     58.72 o 
  -6   4   1     3048.48     3242.14    101.25 o 
  -5   4   1     1285.16     1320.12     37.09 o 
  -4   4   1      167.05      165.52     12.06 o 
  -3   4   1      378.63      441.85     29.78 o 
  -2   4   1     1218.15     1197.82     28.73 o 
  -1   4   1     3122.20     2960.72     30.78 o 
   0   4   1      938.68      901.49     21.29 o 
   1   4   1     7249.05     7085.11     83.01 o 
   2   4   1      610.50      549.06     28.61 o 
   3   4   1       72.14      104.35     12.39 o 
   4   4   1       81.75       53.03      5.65 o 
   5   4   1      475.47      361.24     21.50 o 
   6   4   1       13.63       28.38     11.28 o 
   7   4   1     1210.86     1263.98    103.63 o 
   8   4   1       31.92       20.92     17.77 o 
   9   4   1      500.62      618.94     68.59 o 
  10   4   1        0.19       28.03     12.51 o 
  11   4   1       93.48       80.12     26.40 o 
  12   4   1       83.58       85.09     15.83 o 
 -11   5   1      216.05      167.95     30.34 o 
 -10   5   1      239.75      252.40     40.10 o 
  -9   5   1        0.60       26.52      8.88 o 
  -8   5   1       37.11       50.76      7.99 o 
  -7   5   1     1160.70     1190.68     68.16 o 
  -6   5   1     1867.47     1826.62     96.25 o 
  -5   5   1      442.60      442.74     27.35 o 
  -4   5   1      269.69      311.43     17.67 o 
  -3   5   1      332.79      357.08     57.85 o 
  -2   5   1        0.58       30.10      9.72 o 
  -1   5   1      275.74      241.63     18.91 o 
   0   5   1     8255.50     8259.05     79.03 o 
   1   5   1     3462.95     3528.40     52.17 o 
   2   5   1      404.99      405.38     16.89 o 
   3   5   1     5430.68     5713.85     71.03 o 
   4   5   1     5322.29     5736.31     72.21 o 
   5   5   1      334.94      397.89     36.67 o 
   6   5   1       18.86       39.18     10.44 o 
   7   5   1        3.76       31.48     14.93 o 
   8   5   1     1503.05     1716.70    108.69 o 
   9   5   1       27.26       16.86     20.31 o 
  10   5   1      752.04      783.27    117.71 o 
  11   5   1      115.65      149.35     31.47 o 
  12   5   1      218.21      189.56     38.70 o 
 -10   6   1       10.40       16.35      7.68 o 
  -9   6   1       60.89       69.94     12.81 o 
  -8   6   1      280.52      266.57     39.97 o 
  -7   6   1       30.58       62.15     14.19 o 
  -6   6   1      380.86      424.33     37.83 o 
  -5   6   1     1739.40     1770.31     66.12 o 
  -4   6   1      100.45       96.28      7.12 o 
  -3   6   1     1038.47      961.22     27.19 o 
  -2   6   1     1877.36     1948.04     40.50 o 
  -1   6   1     2658.19     2544.69     37.44 o 
   0   6   1      108.03       74.01     12.72 o 
   1   6   1      202.89      196.97     13.00 o 
   2   6   1     3057.94     3019.03    177.52 o 
   3   6   1     3680.93     3659.77     77.06 o 
   4   6   1      127.90      119.86     16.00 o 
   5   6   1      392.12      390.55     33.12 o 
   6   6   1      234.99      181.23     19.98 o 
   7   6   1      333.62      373.34     44.72 o 
   8   6   1      193.34      194.56     35.76 o 
   9   6   1     1158.23     1200.87     88.95 o 
  10   6   1      873.92      897.40     88.94 o 
  11   6   1      130.04      117.24     18.12 o 
  12   6   1       10.78       21.20      9.36 o 
  -9   7   1       10.32        4.86      7.76 o 
  -8   7   1        9.83       21.08      9.67 o 
  -7   7   1       65.55       86.71     17.05 o 
  -6   7   1      924.94      953.39     99.60 o 
  -5   7   1      701.55      731.34     70.05 o 
  -4   7   1       16.12       18.30      4.64 o 
  -3   7   1     4862.53     4963.53     77.52 o 
  -2   7   1     1401.25     1317.08     68.77 o 
  -1   7   1      952.53      983.72     42.31 o 
   0   7   1        1.61       15.70      5.47 o 
   1   7   1       32.86       41.32      5.79 o 
   2   7   1      917.84      905.91     51.76 o 
   3   7   1       37.59       37.23      7.37 o 
   4   7   1     2801.82     2967.86     50.54 o 
   5   7   1      874.05      919.87     23.14 o 
   6   7   1        0.70        9.37     11.02 o 
   7   7   1       22.76       38.39     21.94 o 
   8   7   1      758.42      773.63    107.64 o 
   9   7   1      476.71      530.10     69.25 o 
  10   7   1       51.26       45.12     11.31 o 
  11   7   1       11.10       20.21      8.54 o 
  -9   8   1       62.93       37.82     11.88 o 
  -8   8   1      124.17      135.72     17.58 o 
  -7   8   1      357.88      366.16     40.76 o 
  -6   8   1      192.89      182.70     29.67 o 
  -5   8   1      216.23      224.94     21.12 o 
  -4   8   1      117.25      100.59     12.65 o 
  -3   8   1     1025.77     1047.63     53.83 o 
  -2   8   1      121.64      119.19     11.48 o 
  -1   8   1      797.81      824.14     53.95 o 
   0   8   1      117.14      113.33     12.55 o 
   1   8   1      441.49      424.85     22.83 o 
   2   8   1      270.31      264.87     21.25 o 
   3   8   1     2412.10     2592.38     62.51 o 
   4   8   1     1505.12     1571.31     56.21 o 
   5   8   1       42.23       48.24     10.99 o 
   6   8   1      835.71      829.85     55.93 o 
   7   8   1     1145.21     1168.15     75.06 o 
   8   8   1      770.20      699.28     72.27 o 
   9   8   1        5.73       22.11      7.82 o 
  10   8   1       18.69       26.69     13.23 o 
  11   8   1        3.07       18.20     15.23 o 
  -8   9   1      302.96      266.79     29.94 o 
  -7   9   1      118.87      132.53     20.67 o 
  -6   9   1      227.07      267.24     27.41 o 
  -5   9   1     1361.89     1412.04     86.27 o 
  -4   9   1     1754.06     1873.26     74.88 o 
  -3   9   1        0.73       22.58      6.65 o 
  -2   9   1      734.46      805.46     62.52 o 
  -1   9   1     1572.59     1567.66     68.13 o 
   0   9   1       73.80       56.76      7.31 o 
   1   9   1      196.81      167.48     19.15 o 
   2   9   1      768.17      743.64     49.30 o 
   3   9   1     1293.11     1228.25     62.15 o 
   4   9   1      381.15      335.53     30.41 o 
   5   9   1      201.85      163.72     19.50 o 
   6   9   1      124.35      106.99     11.82 o 
   7   9   1      186.44      157.64     25.57 o 
   8   9   1       16.51       36.18     26.51 o 
   9   9   1       36.63       47.49     34.89 o 
  10   9   1       37.34       24.77     12.69 o 
  -7  10   1      202.45      153.25     27.54 o 
  -6  10   1      546.58      467.90     49.15 o 
  -5  10   1      104.16       69.14     10.98 o 
  -4  10   1        6.68       28.28      8.93 o 
  -3  10   1     1291.98     1412.35     59.70 o 
  -2  10   1     1566.09     1759.59    107.39 o 
  -1  10   1      388.93      416.25     48.29 o 
   0  10   1     1905.48     2041.83    121.03 o 
   1  10   1      841.17      947.77     75.37 o 
   2  10   1      361.85      371.10     31.91 o 
   3  10   1       66.85       66.64      9.68 o 
   4  10   1     1203.62     1250.20     98.42 o 
   5  10   1     1873.88     2176.79    130.13 o 
   6  10   1      304.65      318.34     50.73 o 
   7  10   1      137.87       92.40     17.22 o 
   8  10   1      937.01     1145.11    203.62 o 
   9  10   1        2.43       11.91     15.03 o 
  10  10   1       11.80       15.50     17.15 o 
  -6  11   1       26.25       28.65      9.82 o 
  -5  11   1       89.17       87.19     10.46 o 
  -4  11   1      252.46      186.26     17.90 o 
  -3  11   1     1194.54     1252.32     76.87 o 
  -2  11   1      331.97      284.62     27.84 o 
  -1  11   1     1109.49     1302.06    140.93 o 
   0  11   1     2551.90     3166.71    132.71 o 
   1  11   1     1709.43     1661.45    110.95 o 
   2  11   1        0.50       36.00      9.95 o 
   3  11   1      154.80      130.17     17.94 o 
   4  11   1      125.26      106.68     16.98 o 
   5  11   1      306.39      252.69     33.39 o 
   6  11   1      176.56      179.74     36.40 o 
   7  11   1     1102.62     1267.28    117.85 o 
   8  11   1      155.74      142.18     51.59 o 
   9  11   1      125.47      104.53     23.24 o 
  -4  12   1      423.10      365.65     41.31 o 
  -3  12   1       25.84       23.32      6.81 o 
  -2  12   1      509.51      470.62     53.15 o 
  -1  12   1      631.91      636.32     67.49 o 
   0  12   1      126.27      184.29     27.55 o 
   1  12   1       19.97       42.68     12.62 o 
   2  12   1      835.88      854.85    117.80 o 
   3  12   1      207.14      179.42     29.34 o 
   4  12   1       96.15      104.72     16.31 o 
   5  12   1      261.15      227.45     31.20 o 
   6  12   1      863.76      909.95     79.43 o 
   7  12   1      773.68      698.09    180.16 o 
   8  12   1      149.71      105.01     58.70 o 
  -3  13   1      186.11      116.79     22.11 o 
  -2  13   1      287.77      258.96     36.54 o 
  -1  13   1      246.74      211.04     29.53 o 
   0  13   1        0.68       17.89      8.21 o 
   1  13   1      709.69      723.51     83.58 o 
   2  13   1      213.41      186.54     30.55 o 
   3  13   1       34.84       62.39     55.35 o 
   4  13   1      171.58      148.83     25.80 o 
   5  13   1      427.48      392.62     50.38 o 
   6  13   1      490.21      297.76    136.69 o 
   2  14   1      326.56      306.89     67.64 o 
  -6 -12   2      507.71      240.28    115.98 o 
  -5 -12   2      557.62      361.21     59.25 o 
  -4 -12   2      384.62      300.93     47.09 o 
  -3 -12   2     1438.37     1615.61    159.42 o 
  -2 -12   2      478.98      504.86     51.32 o 
  -1 -12   2      144.55      159.44     36.32 o 
   0 -12   2       10.80       28.53      7.40 o 
   1 -12   2      243.18      195.47     28.32 o 
   2 -12   2      141.07      126.35     22.26 o 
   3 -12   2        3.31       15.66      9.61 o 
  -7 -11   2      217.66       98.10     43.87 o 
  -6 -11   2      239.03      204.33     28.28 o 
  -5 -11   2       65.71       65.96     15.36 o 
  -4 -11   2      880.90      941.56    112.54 o 
  -3 -11   2      352.03      369.64     53.24 o 
  -2 -11   2       14.15       30.63     12.11 o 
  -1 -11   2      884.53      903.09     76.00 o 
   0 -11   2      363.53      398.63     38.54 o 
   1 -11   2       26.13       30.57      6.82 o 
   2 -11   2       96.14       81.40     18.29 o 
   3 -11   2      601.02      516.10     54.21 o 
   4 -11   2     1107.93     1056.62    104.49 o 
   5 -11   2        0.99       19.70      7.42 o 
  -8 -10   2      175.68      141.36     50.17 o 
  -7 -10   2        7.54       67.03     29.86 o 
  -6 -10   2      185.95      140.96     17.12 o 
  -5 -10   2     2434.34     2860.69    111.54 o 
  -4 -10   2      688.49      597.32     61.46 o 
  -3 -10   2        0.16        9.03      5.80 o 
  -2 -10   2      244.11      276.94     26.36 o 
  -1 -10   2     1311.91     1452.03    122.80 o 
   0 -10   2        7.97       24.92      6.05 o 
   1 -10   2      316.68      339.36     37.05 o 
   2 -10   2      552.67      566.02     52.51 o 
   3 -10   2     1429.93     1654.46    101.70 o 
   4 -10   2      316.73      273.85     29.00 o 
   5 -10   2      681.81      644.98     64.23 o 
   6 -10   2      326.29      290.78     40.01 o 
  -9  -9   2      359.40      264.41     53.76 o 
  -8  -9   2       53.35       83.49     27.15 o 
  -7  -9   2       13.49       28.67     23.37 o 
  -6  -9   2       96.80       86.34     10.10 o 
  -5  -9   2       47.08       41.54      7.58 o 
  -4  -9   2       11.56        9.19      3.42 o 
  -3  -9   2      904.29      908.60     56.46 o 
  -2  -9   2     1871.14     1932.78     68.08 o 
  -1  -9   2       96.39       95.31     10.24 o 
   0  -9   2     3889.02     3941.61    127.28 o 
   1  -9   2      744.51      837.95     71.72 o 
   2  -9   2      252.46      265.12     21.08 o 
   3  -9   2      111.36      142.52     18.69 o 
   4  -9   2     1753.56     1917.44    128.21 o 
   5  -9   2      746.71      762.16     82.39 o 
   6  -9   2        1.55       11.68      5.98 o 
   7  -9   2       62.18       46.82     22.38 o 
 -10  -8   2      903.97     1084.34    157.31 o 
  -9  -8   2        3.29       11.39     14.50 o 
  -8  -8   2      440.41      408.56     84.29 o 
  -7  -8   2      911.34      697.52    377.18 o 
  -6  -8   2      630.56      562.83     38.52 o 
  -5  -8   2      480.41      500.64     35.82 o 
  -4  -8   2     1155.70     1075.52     78.07 o 
  -3  -8   2     3107.06     3224.80     86.29 o 
  -2  -8   2      393.26      351.08     24.70 o 
  -1  -8   2     5864.59     5949.92    162.02 o 
   0  -8   2     3376.48     3501.11     87.44 o 
   1  -8   2      435.94      462.32     39.84 o 
   2  -8   2       93.11      150.75     71.14 o 
   3  -8   2       24.20       33.41      9.30 o 
   4  -8   2     1028.48     1055.19     79.58 o 
   5  -8   2        3.13       34.75     15.62 o 
   6  -8   2      201.03      156.70     25.46 o 
   7  -8   2      474.56      461.99     43.76 o 
   8  -8   2      207.70      177.98     25.82 o 
 -11  -7   2      677.85      970.93    325.38 o 
 -10  -7   2        5.67       26.51     21.73 o 
  -9  -7   2      328.96      350.95     47.67 o 
  -8  -7   2      776.18      850.49    116.47 o 
  -7  -7   2       13.50       32.55     16.86 o 
  -6  -7   2      961.42     1052.40     63.60 o 
  -5  -7   2     2466.08     2765.23     72.64 o 
  -4  -7   2     1947.24     1995.47     59.68 o 
  -3  -7   2     1098.68     1150.48     40.80 o 
  -2  -7   2     1110.56     1060.03     58.40 o 
  -1  -7   2     6546.22     6894.41    137.35 o 
   0  -7   2       81.81       72.70      6.25 o 
   1  -7   2       58.56       75.24      9.68 o 
   2  -7   2      691.83      772.82     41.85 o 
   3  -7   2     2512.78     2652.63     75.14 o 
   4  -7   2      393.41      357.33     26.71 o 
   5  -7   2     1084.66     1198.01     78.52 o 
   6  -7   2     1252.58     1271.02     77.24 o 
   7  -7   2      912.09      925.12     78.40 o 
   8  -7   2       92.46       84.92     14.07 o 
   9  -7   2     1248.73     1352.41     76.52 o 
 -11  -6   2        0.16       31.22     10.88 o 
 -10  -6   2      278.01      397.82     73.53 o 
  -9  -6   2      369.92      390.05     44.04 o 
  -8  -6   2      125.97      147.65     25.34 o 
  -7  -6   2      831.53     1054.13    119.70 o 
  -6  -6   2     2606.56     2901.94    228.30 o 
  -5  -6   2      669.45      725.54     43.14 o 
  -4  -6   2      340.61      353.39     18.69 o 
  -3  -6   2      444.33      498.47     24.99 o 
  -2  -6   2     6664.05     7119.54    137.50 o 
  -1  -6   2     1650.53     1672.14     39.69 o 
   0  -6   2       96.77       89.86      6.54 o 
   1  -6   2     2721.52     2767.36     56.05 o 
   2  -6   2     1487.97     1511.34     48.02 o 
   3  -6   2      269.41      266.37     21.11 o 
   4  -6   2     2115.28     2106.91     63.51 o 
   5  -6   2     2620.86     2706.73     80.86 o 
   6  -6   2     2503.50     2749.66    110.87 o 
   7  -6   2       37.72       40.14      6.10 o 
   8  -6   2     1473.43     1668.30     97.24 o 
   9  -6   2      415.28      384.39     39.51 o 
  10  -6   2        9.75       30.67      8.50 o 
 -11  -5   2      357.00      278.16     65.54 o 
 -10  -5   2      138.80      115.21     27.18 o 
  -9  -5   2       18.85       26.40      8.84 o 
  -8  -5   2      698.46      786.75     60.35 o 
  -7  -5   2     4531.04     5361.70    249.69 o 
  -6  -5   2     1394.11     1634.88    100.97 o 
  -5  -5   2     1822.59     2068.69     66.81 o 
  -4  -5   2     1273.90     1368.56     40.02 o 
  -3  -5   2     1278.96     1373.88     48.67 o 
  -2  -5   2      626.11      557.37     43.57 o 
  -1  -5   2     2139.44     2147.82     36.56 o 
   0  -5   2     3620.73     3542.90     45.49 o 
   1  -5   2     2477.86     2251.26     43.11 o 
   2  -5   2       11.17       18.10      6.45 o 
   3  -5   2     6542.03     6533.47    119.71 o 
   4  -5   2     1496.19     1562.16     39.84 o 
   5  -5   2      564.00      553.43     31.87 o 
   6  -5   2       64.30       47.90      6.26 o 
   7  -5   2      491.50      495.98     40.51 o 
   8  -5   2     1058.15     1147.06     87.04 o 
   9  -5   2        0.45       25.23      9.62 o 
  10  -5   2      233.93      221.16     26.26 o 
 -12  -4   2      486.53      359.46    116.99 o 
 -11  -4   2      104.32       81.84     22.45 o 
 -10  -4   2       47.63       24.35     14.52 o 
  -9  -4   2        4.43       23.34     10.55 o 
  -8  -4   2     2572.22     3139.81    265.74 o 
  -7  -4   2     3022.92     3420.31    156.12 o 
  -6  -4   2       83.65       78.79     15.43 o 
  -5  -4   2      430.26      481.40     22.82 o 
  -4  -4   2       18.73       23.84      3.44 o 
  -3  -4   2      671.74      689.62     33.62 o 
  -2  -4   2     1985.33     1889.99     39.80 o 
  -1  -4   2     4528.80     4569.40     55.89 o 
   0  -4   2     1053.20     1016.06     28.96 o 
   1  -4   2      360.67      445.37     21.32 o 
   2  -4   2     5287.26     5337.06     91.16 o 
   3  -4   2     9503.55     9523.41     89.86 o 
   4  -4   2       28.66       29.92      4.74 o 
   5  -4   2      135.05      165.14     11.77 o 
   6  -4   2      926.50      867.10     43.42 o 
   7  -4   2     1006.60     1001.41     81.73 o 
   8  -4   2        9.45       33.22     17.12 o 
   9  -4   2      300.58      350.39     36.25 o 
  10  -4   2      789.30      821.85     76.15 o 
  11  -4   2      165.10       98.49     21.69 o 
 -12  -3   2      167.66      103.52     30.62 o 
 -11  -3   2       43.80       29.51     12.48 o 
 -10  -3   2       25.86       47.08     18.58 o 
  -9  -3   2      112.57      130.23     25.61 o 
  -8  -3   2      943.43     1037.63    103.10 o 
  -7  -3   2      668.47      927.56     81.60 o 
  -6  -3   2     3450.71     3600.74    123.49 o 
  -5  -3   2      145.95      146.75     15.07 o 
  -4  -3   2      328.38      375.66     22.60 o 
  -3  -3   2     4682.17     4492.41    107.02 o 
  -2  -3   2     3946.07     3855.57     42.57 o 
  -1  -3   2     4336.54     4214.03     50.31 o 
   0  -3   2        6.60       17.44      7.44 o 
   1  -3   2     1445.78     1347.65     27.82 o 
   2  -3   2    10553.61    10310.60    152.75 o 
   3  -3   2     1303.31     1285.10     31.98 o 
   4  -3   2     1007.78     1026.48     25.26 o 
   5  -3   2      875.09      909.63     33.85 o 
   6  -3   2      141.89      140.08      8.73 o 
   7  -3   2       89.75       91.33      8.44 o 
   8  -3   2     1624.03     1591.04     96.08 o 
   9  -3   2     1103.07     1100.00     94.84 o 
  10  -3   2      169.01      161.24     41.97 o 
  11  -3   2      144.28       81.82     13.68 o 
 -12  -2   2       65.41       42.88     16.77 o 
 -11  -2   2      353.47      250.92     53.17 o 
 -10  -2   2      417.18      364.36     75.96 o 
  -9  -2   2      957.04     1169.46     85.94 o 
  -8  -2   2       27.92       28.15     10.35 o 
  -7  -2   2     1577.46     1739.70     70.85 o 
  -6  -2   2      894.58     1037.74     45.78 o 
  -5  -2   2      947.46      934.36     47.97 o 
  -4  -2   2     1739.56     1518.48     34.51 o 
  -3  -2   2    11597.67    11222.15    321.51 o 
  -2  -2   2       37.85       46.15      7.42 o 
  -1  -2   2      569.61      609.60     18.20 o 
   0  -2   2     3087.45     3183.79     22.93 o 
   1  -2   2     9358.43     8950.19    133.50 o 
   2  -2   2     2109.55     2043.17     29.16 o 
   3  -2   2     6757.08     6587.44     60.75 o 
   4  -2   2     1319.51     1214.81     40.38 o 
   5  -2   2       58.54       74.55     10.28 o 
   6  -2   2      240.13      261.79     16.35 o 
   7  -2   2      713.93      695.56     39.78 o 
   8  -2   2     1699.23     1754.54     52.87 o 
   9  -2   2      923.34      788.57     59.99 o 
  10  -2   2       24.43       30.96      5.03 o 
  11  -2   2      965.71      989.53     55.74 o 
 -12  -1   2       39.35       46.18     21.47 o 
 -11  -1   2        7.46       16.63      8.43 o 
 -10  -1   2      272.75      234.49     46.46 o 
  -9  -1   2      564.10      535.15     55.45 o 
  -8  -1   2      352.75      362.45     31.57 o 
  -7  -1   2        1.50       12.86      6.48 o 
  -6  -1   2        3.98       12.60      6.99 o 
  -5  -1   2     1711.00     1689.28     33.32 o 
  -4  -1   2    12143.43    11602.44    254.25 o 
  -3  -1   2      213.27      221.59     38.08 o 
  -2  -1   2      668.32      552.04     24.29 o 
  -1  -1   2    12057.18    11184.17    143.25 o 
   0  -1   2     2342.62     2264.41     31.01 o 
   1  -1   2     4273.07     4156.90     36.96 o 
   2  -1   2     6097.75     5756.54     78.18 o 
   3  -1   2    14111.60    13978.46    133.74 o 
   4  -1   2      641.15      664.98     19.57 o 
   5  -1   2     1453.45     1411.66     41.25 o 
   6  -1   2     5838.52     5934.50    151.34 o 
   7  -1   2      636.38      697.26     32.88 o 
   8  -1   2       53.97       49.57      5.98 o 
   9  -1   2       56.54       46.15      5.64 o 
  10  -1   2      451.65      422.59     31.10 o 
  11  -1   2      278.60      287.84     44.15 o 
  12  -1   2       75.41       67.22     20.62 o 
 -12   0   2        0.21       15.64     18.08 o 
 -11   0   2      225.44      200.88     61.34 o 
 -10   0   2      266.47      258.88     38.52 o 
  -9   0   2      423.08      402.72     61.95 o 
  -8   0   2      183.75      187.66     31.31 o 
  -7   0   2      461.08      532.76     28.88 o 
  -6   0   2      742.45      821.43     29.08 o 
  -5   0   2     1139.69     1126.90     29.36 o 
  -4   0   2     3165.71     3316.12     64.31 o 
  -3   0   2     1296.19     1281.84     21.79 o 
  -2   0   2      307.16      344.79     37.26 o 
  -1   0   2      163.35      228.02     17.31 o 
   0   0   2        0.57       20.27      4.30 o 
   1   0   2     7558.67     7011.45     68.54 o 
   2   0   2     3593.78     3462.10     26.49 o 
   3   0   2      407.03      401.57      9.71 o 
   4   0   2      476.82      477.39     11.72 o 
   5   0   2     1996.72     1957.06     34.94 o 
   6   0   2     2818.57     2882.79     48.22 o 
   7   0   2      339.35      400.99     19.16 o 
   8   0   2       84.00       80.58      8.01 o 
   9   0   2       13.92       15.79      3.79 o 
  10   0   2      649.50      627.98     48.07 o 
  11   0   2      193.24      175.83     25.48 o 
  12   0   2      621.04      801.12    108.56 o 
 -11   1   2      974.07     1116.93     68.77 o 
 -10   1   2      905.48      971.76     72.40 o 
  -9   1   2        1.54       10.30      2.48 o 
  -8   1   2      457.08      496.23     36.40 o 
  -7   1   2      402.74      441.00     21.64 o 
  -6   1   2      458.93      458.54     21.39 o 
  -5   1   2       22.74       54.53      5.64 o 
  -4   1   2     8290.11     8655.57     98.87 o 
  -3   1   2      254.59      202.34     17.25 o 
  -2   1   2     1788.96     1740.67     30.83 o 
  -1   1   2    10684.38    10085.30    116.84 o 
   0   1   2     3545.32     3279.94     27.54 o 
   1   1   2      797.90      716.07     26.86 o 
   2   1   2     3069.94     2830.23     33.54 o 
   3   1   2       56.74       46.78      3.79 o 
   4   1   2     2090.71     1983.10     23.16 o 
   5   1   2     3587.70     3569.33     43.37 o 
   6   1   2     1098.48     1069.07     19.73 o 
   7   1   2      122.81      150.77     10.13 o 
   8   1   2      275.13      291.50     14.55 o 
   9   1   2      485.01      468.06     29.38 o 
  10   1   2      251.92      236.54     23.04 o 
  11   1   2      922.47      952.52     42.14 o 
  12   1   2       70.48       60.80     16.73 o 
 -12   2   2      160.39      128.77     72.71 o 
 -11   2   2      386.49      259.19     51.11 o 
 -10   2   2       55.21       67.71     15.40 o 
  -9   2   2     1028.38     1130.93     76.38 o 
  -8   2   2       80.58       96.97     11.37 o 
  -7   2   2       51.90       40.47      7.60 o 
  -6   2   2       27.15       33.42      5.10 o 
  -5   2   2        8.69       14.45      5.20 o 
  -4   2   2     2254.18     2230.11     63.66 o 
  -3   2   2       31.92       45.52      5.54 o 
  -2   2   2     6559.73     6305.00     63.44 o 
   0   2   2     1363.70     1281.30     32.71 o 
   1   2   2        9.82       15.61      7.39 o 
   2   2   2      283.17      290.35     38.73 o 
   3   2   2     1181.37     1010.46     25.74 o 
   4   2   2     1564.64     1423.38     39.60 o 
   5   2   2      945.07      970.42     24.80 o 
   6   2   2     3573.27     3726.49     55.70 o 
   7   2   2       50.00       52.03      6.02 o 
   8   2   2     1819.72     1898.03     51.01 o 
   9   2   2      165.90      159.96     15.76 o 
  10   2   2     1001.25      992.58     51.63 o 
  11   2   2       80.69       40.76     17.27 o 
  12   2   2       41.43       28.51     10.88 o 
 -11   3   2        0.03        8.14      8.01 o 
 -10   3   2      389.77      331.44     44.22 o 
  -9   3   2      775.61      755.89     62.20 o 
  -8   3   2       81.27       84.59     10.11 o 
  -7   3   2     1597.01     1667.22     52.21 o 
  -6   3   2      496.92      519.11     43.27 o 
  -5   3   2      813.11      853.29     33.81 o 
  -4   3   2        0.17       26.43      4.82 o 
  -3   3   2      143.28       97.02      8.10 o 
  -2   3   2     8653.54     8432.69     91.41 o 
  -1   3   2     8726.35     8648.96    117.55 o 
   1   3   2     6006.85     5677.53     60.30 o 
   2   3   2     1520.35     1468.16     26.74 o 
   3   3   2      290.91      283.83     27.51 o 
   4   3   2      446.63      383.44     26.22 o 
   5   3   2     3686.97     3365.21    100.64 o 
   6   3   2      366.62      429.70     21.42 o 
   7   3   2       16.48       28.71      5.68 o 
   8   3   2      958.08      998.61     54.54 o 
   9   3   2     1020.17     1044.82     50.95 o 
  10   3   2       64.36       43.02     12.34 o 
  11   3   2      104.37       83.55     15.28 o 
  12   3   2        1.83       13.64      5.18 o 
 -11   4   2      102.42       98.59     26.73 o 
 -10   4   2      130.43      120.64     20.69 o 
  -9   4   2      776.12      662.11     74.36 o 
  -8   4   2     1446.13     1551.46     88.08 o 
  -7   4   2      946.15      909.71     57.72 o 
  -6   4   2      414.57      413.98     32.54 o 
  -5   4   2      354.58      390.10     24.33 o 
  -4   4   2     4302.57     4444.91     52.53 o 
  -3   4   2     2277.35     2287.48     41.60 o 
  -2   4   2      198.68      179.69     13.77 o 
  -1   4   2      291.56      308.76     21.82 o 
   0   4   2     1691.76     1544.84     21.88 o 
   1   4   2      459.14      363.46     30.58 o 
   2   4   2     1033.16      960.08     23.16 o 
   3   4   2      814.25      737.54     24.36 o 
   4   4   2     2584.34     2385.46     58.94 o 
   5   4   2      374.94      316.94     46.65 o 
   6   4   2        8.42       25.99      6.82 o 
   7   4   2      963.45     1052.13     49.90 o 
   8   4   2     1606.37     1742.18    123.78 o 
   9   4   2      146.98      169.86     23.85 o 
  10   4   2      603.36      571.29     88.65 o 
  11   4   2        7.27       10.20      6.13 o 
  12   4   2        3.33       17.70      5.87 o 
 -11   5   2      269.43      165.03     34.74 o 
 -10   5   2       33.24       25.11     10.82 o 
  -9   5   2     1526.66     1839.01    112.77 o 
  -8   5   2     1339.39     1358.82     94.12 o 
  -7   5   2       12.80       19.36      5.17 o 
  -6   5   2      159.61      173.57     15.56 o 
  -5   5   2     2543.96     2697.39     85.70 o 
  -4   5   2      984.78      975.37     34.71 o 
  -3   5   2       22.67       35.50      4.99 o 
  -2   5   2     1295.45     1201.39     27.42 o 
  -1   5   2     5229.82     4904.55     58.25 o 
   0   5   2       11.97       19.23      7.38 o 
   1   5   2     5037.90     4876.40     58.15 o 
   2   5   2     8000.45     8196.69    138.14 o 
   3   5   2     1730.72     1570.62     33.54 o 
   4   5   2      756.01      802.62     24.38 o 
   5   5   2      313.63      312.09     19.11 o 
   6   5   2     1244.82     1310.82     47.68 o 
   7   5   2      467.90      495.26     32.81 o 
   8   5   2       87.50       88.02     21.08 o 
   9   5   2      216.99      293.94     40.67 o 
  10   5   2      231.04      288.52     39.03 o 
  11   5   2       60.05       38.14     10.31 o 
  12   5   2       18.94       25.27      8.05 o 
 -10   6   2      883.99      880.29    119.63 o 
  -9   6   2      594.05      568.88     77.79 o 
  -8   6   2      171.59      180.25     30.15 o 
  -7   6   2        7.63       29.29      7.24 o 
  -6   6   2     2956.94     3095.46     95.09 o 
  -5   6   2      230.58      236.21     19.24 o 
  -4   6   2     3389.84     3330.53     69.47 o 
  -3   6   2     1517.37     1532.85     34.76 o 
  -2   6   2     1165.39     1113.69     26.90 o 
  -1   6   2     1398.81     1390.54     48.30 o 
   0   6   2     3271.53     3168.89     54.68 o 
   1   6   2    10931.11    11381.96    119.63 o 
   2   6   2      732.39      651.70     30.96 o 
   3   6   2       15.97       17.98      7.21 o 
   4   6   2     1599.55     1523.53     27.49 o 
   5   6   2       76.35      107.18      8.44 o 
   6   6   2      287.97      321.95     20.81 o 
   7   6   2       59.54       42.80      7.77 o 
   8   6   2     1444.93     1601.30     94.29 o 
   9   6   2      969.25     1118.97     65.13 o 
  10   6   2      155.52      136.31     29.49 o 
  11   6   2      345.72      252.39     59.94 o 
  12   6   2      168.27      167.97     29.06 o 
 -10   7   2      304.35      253.81     44.81 o 
  -9   7   2        3.17       27.63     10.77 o 
  -8   7   2      125.44      124.64     22.30 o 
  -7   7   2      550.82      639.83     82.36 o 
  -6   7   2     1203.67     1277.29    121.54 o 
  -5   7   2      642.82      621.45     63.57 o 
  -4   7   2     3367.58     3549.95     86.66 o 
  -3   7   2      170.70      167.05     11.82 o 
  -2   7   2        7.41       24.25     19.74 o 
  -1   7   2      838.52      894.63     50.03 o 
   0   7   2     2562.27     2424.87     48.02 o 
   1   7   2     5398.44     5700.23     64.54 o 
   2   7   2      223.87      213.69     13.52 o 
   3   7   2     2787.46     2770.59     62.23 o 
   4   7   2     3877.88     4138.92    127.61 o 
   5   7   2      167.76      166.47     11.59 o 
   6   7   2     1843.08     1928.86     78.47 o 
   7   7   2      565.26      582.89     38.36 o 
   8   7   2      914.20     1047.50    142.45 o 
   9   7   2       17.57       17.14      8.46 o 
  10   7   2     1026.52     1216.97    132.74 o 
  11   7   2      407.81      353.18     46.08 o 
  -9   8   2      121.57       99.62     15.86 o 
  -8   8   2       85.05       93.67     14.51 o 
  -7   8   2      471.81      464.50     59.49 o 
  -6   8   2      775.08      904.80     90.06 o 
  -5   8   2     3578.62     4048.43    103.55 o 
  -4   8   2     1332.75     1392.06     84.37 o 
  -3   8   2      424.64      390.17     31.10 o 
  -2   8   2      560.04      576.54     36.52 o 
  -1   8   2     3635.31     3713.15     63.74 o 
   0   8   2      981.71      927.67     45.00 o 
   1   8   2      197.29      204.45     16.50 o 
   2   8   2      323.31      346.70     19.77 o 
   3   8   2     2809.57     2933.13     76.82 o 
   4   8   2      457.50      415.25     24.34 o 
   5   8   2     2590.68     2734.22     72.73 o 
   6   8   2     1192.22     1206.19     65.01 o 
   7   8   2      206.77      231.96     33.16 o 
   8   8   2      154.13      125.18     25.33 o 
   9   8   2      221.12      304.63     36.38 o 
  10   8   2      641.31      722.67     89.52 o 
  11   8   2      117.54      144.65     49.99 o 
  -8   9   2       92.04       40.42     12.89 o 
  -7   9   2       27.80       49.11      7.86 o 
  -6   9   2     2218.09     2578.00    133.32 o 
  -5   9   2     1628.14     1713.40     95.03 o 
  -4   9   2       30.54       37.81     10.99 o 
  -3   9   2     1024.19     1128.02     81.65 o 
  -2   9   2     2738.07     2750.43     91.93 o 
  -1   9   2       49.00       76.07     14.64 o 
   0   9   2       54.95       61.66      6.38 o 
   1   9   2      792.29      800.18     63.87 o 
   2   9   2     2955.03     2960.49     79.37 o 
   3   9   2        7.31       19.80      5.43 o 
   4   9   2     3232.06     3462.14    806.09 o 
   5   9   2     1531.09     1548.76     71.86 o 
   6   9   2      285.00      271.37     25.70 o 
   7   9   2       26.72       32.09      7.29 o 
   8   9   2      719.55      760.00     45.50 o 
   9   9   2      414.35      331.02     75.51 o 
  10   9   2       28.43       49.97     11.29 o 
  -7  10   2      741.41      715.47     73.17 o 
  -6  10   2      670.52      602.69     67.47 o 
  -5  10   2        0.72       22.16     12.67 o 
  -4  10   2      558.43      566.76     54.35 o 
  -3  10   2      819.41      884.91     56.92 o 
  -2  10   2        9.22       35.73      8.57 o 
  -1  10   2      688.47      790.60     72.10 o 
   0  10   2      757.49      748.10     91.10 o 
   1  10   2      884.65      874.04     79.87 o 
   2  10   2     1235.84     1143.82     83.59 o 
   3  10   2     2782.22     3166.62    120.36 o 
   4  10   2     4589.13     5094.17    190.84 o 
   5  10   2      717.22      691.48     89.16 o 
   6  10   2       20.40       24.80     11.20 o 
   7  10   2      235.01      211.34     29.32 o 
   8  10   2      317.40      292.99     83.48 o 
   9  10   2        4.57       41.19     15.11 o 
  10  10   2      107.77       60.76     53.93 o 
  -6  11   2       15.61       35.17      8.52 o 
  -5  11   2      353.72      310.34     32.84 o 
  -4  11   2      673.84      660.46     49.64 o 
  -3  11   2       83.10       48.43      9.63 o 
  -2  11   2     1766.39     1947.14     99.11 o 
  -1  11   2     1310.56     1536.15    147.81 o 
   0  11   2      260.56      297.40     39.01 o 
   1  11   2        0.52        9.51     11.86 o 
   2  11   2     1264.39     1322.52     99.90 o 
   3  11   2     1411.81     1449.66     63.37 o 
   4  11   2       70.47      132.95     88.86 o 
   5  11   2       93.11      105.07     19.66 o 
   6  11   2      695.91      757.26    106.87 o 
   7  11   2      347.06      322.50     47.68 o 
   8  11   2      207.93      242.11     70.07 o 
   9  11   2      232.95      145.43     41.59 o 
  -5  12   2      226.63      166.44     29.26 o 
  -4  12   2      109.29       94.26     11.09 o 
  -3  12   2      508.09      448.06     38.08 o 
  -2  12   2     1752.06     1873.12    134.02 o 
  -1  12   2      407.76      407.72     44.81 o 
   0  12   2      103.37       92.54     20.46 o 
   1  12   2      511.83      526.51     66.39 o 
   2  12   2     1555.97     1768.63    162.63 o 
   3  12   2       75.11      107.59     23.15 o 
   4  12   2      155.16      174.44     31.25 o 
   5  12   2      723.45      641.16     93.65 o 
   6  12   2      471.40      312.65    109.07 o 
   7  12   2      140.41      103.99     44.07 o 
   8  12   2      634.19      461.26    165.74 o 
  -3  13   2      984.18      862.12    107.01 o 
  -2  13   2      698.78      704.43     84.33 o 
  -1  13   2        0.67       39.51     17.45 o 
   0  13   2      242.54      289.11     30.90 o 
   1  13   2      473.99      534.76     60.71 o 
   2  13   2       65.35       68.93     27.74 o 
   3  13   2       96.56       92.29     23.62 o 
   4  13   2      153.65      126.74     32.80 o 
   5  13   2      359.87      253.60     54.13 o 
   6  13   2       11.77       25.08     20.04 o 
   0  14   2      119.32      114.23     18.13 o 
   1  14   2        1.27       15.89     12.99 o 
   2  14   2      360.15      321.93     47.11 o 
   3  14   2      167.84      101.87     24.92 o 
   4  14   2      181.51      156.43     36.57 o 
  -4 -12   3      860.43      748.84     95.27 o 
  -3 -12   3      473.94      449.61     58.38 o 
  -2 -12   3        0.25       29.32      9.07 o 
  -1 -12   3       59.68       51.41     18.21 o 
   0 -12   3      949.28      791.91    105.95 o 
   1 -12   3      451.08      350.67     49.86 o 
  -6 -11   3      368.17      271.24     51.02 o 
  -5 -11   3     1717.34     2261.29    150.46 o 
  -4 -11   3      292.55      294.54     31.33 o 
  -3 -11   3      126.12      114.53     13.90 o 
  -2 -11   3      126.56      144.51     15.90 o 
  -1 -11   3      821.15      848.21     82.63 o 
   0 -11   3      621.72      628.54     65.58 o 
   1 -11   3       28.33       41.01      8.42 o 
   2 -11   3      439.95      404.70     42.21 o 
   3 -11   3      249.34      198.77     23.55 o 
   4 -11   3        1.04       19.04      6.66 o 
  -8 -10   3        3.40       28.11     13.54 o 
  -7 -10   3       65.23       76.94     19.03 o 
  -6 -10   3     1069.31     1294.35    113.69 o 
  -5 -10   3     1549.56     1753.21    100.05 o 
  -4 -10   3       44.56       30.26      5.76 o 
  -3 -10   3     1006.94     1047.42     69.35 o 
  -2 -10   3      203.27      210.95     23.02 o 
  -1 -10   3      136.85      157.08     20.76 o 
   0 -10   3      138.88      137.41     18.65 o 
   1 -10   3      968.15      924.59     82.98 o 
   2 -10   3      606.45      602.40     56.56 o 
   3 -10   3        7.09       38.51      9.63 o 
   4 -10   3      920.91      899.85     80.10 o 
   5 -10   3     1147.93     1119.88    100.07 o 
  -9  -9   3        0.05       17.92     14.11 o 
  -8  -9   3       80.58       53.21     22.34 o 
  -7  -9   3      148.40       95.74     22.14 o 
  -6  -9   3      878.10      848.62     44.66 o 
  -5  -9   3       67.28       43.48      6.78 o 
  -4  -9   3      895.79      858.26     40.51 o 
  -3  -9   3      454.19      439.18     29.01 o 
  -2  -9   3       64.52       34.79      4.87 o 
  -1  -9   3      238.25      248.47     24.93 o 
   0  -9   3      793.95      871.68     58.39 o 
   1  -9   3      656.44      704.78     56.83 o 
   2  -9   3        9.46       37.09      7.78 o 
   3  -9   3      932.84      991.97     77.85 o 
   4  -9   3     3590.42     4288.75    176.30 o 
   5  -9   3      593.18      558.67     62.36 o 
   6  -9   3      265.46      241.35     27.76 o 
   7  -9   3       31.41       52.70     13.71 o 
 -10  -8   3        1.57       28.64     12.41 o 
  -9  -8   3      799.64      895.27     90.21 o 
  -8  -8   3      449.56      366.97     73.08 o 
  -7  -8   3      636.77      603.03     96.47 o 
  -6  -8   3       15.71       13.82      5.15 o 
  -5  -8   3      381.28      347.65     26.24 o 
  -4  -8   3      660.69      612.27     40.33 o 
  -3  -8   3      211.04      186.66     14.47 o 
  -2  -8   3      569.72      584.41     39.33 o 
  -1  -8   3     1622.61     1731.02     67.38 o 
   0  -8   3      560.77      581.60     31.81 o 
   1  -8   3       17.31       52.17     26.58 o 
   2  -8   3      106.92      147.58     20.87 o 
   3  -8   3      305.21      413.83     38.40 o 
   4  -8   3      100.89      120.80     18.81 o 
   5  -8   3       46.53       64.67     14.12 o 
   6  -8   3      423.87      498.36     43.00 o 
   7  -8   3      183.95      120.90     17.58 o 
   8  -8   3       15.05       31.55     12.52 o 
 -10  -7   3      331.10      263.42     48.40 o 
  -9  -7   3      306.27      278.00     60.48 o 
  -8  -7   3        2.41        7.27     24.07 o 
  -7  -7   3       50.91       25.40      3.76 o 
  -6  -7   3      521.35      478.25     41.23 o 
  -5  -7   3     1271.88     1266.72     56.99 o 
  -4  -7   3      161.93      161.87     11.42 o 
  -3  -7   3     1615.24     1728.83     53.59 o 
  -2  -7   3     3094.76     3318.90     81.62 o 
  -1  -7   3      515.42      497.87     27.60 o 
   0  -7   3      506.02      585.78     35.05 o 
   1  -7   3      966.84      979.89     49.11 o 
   2  -7   3     1391.16     1739.02    167.19 o 
   3  -7   3     2391.93     2516.53    161.90 o 
   4  -7   3       81.86       64.18     17.32 o 
   5  -7   3     1762.44     1977.89    101.76 o 
   6  -7   3        4.14       14.54      6.82 o 
   7  -7   3       59.48       51.49      9.94 o 
   8  -7   3      392.99      408.42     51.54 o 
   9  -7   3      240.29      198.64     27.18 o 
 -11  -6   3      108.77       88.63     20.82 o 
 -10  -6   3      300.96      344.41     71.19 o 
  -9  -6   3       53.42       36.26     13.79 o 
  -8  -6   3      333.70      324.53     58.94 o 
  -7  -6   3      747.00      805.94    107.21 o 
  -6  -6   3        0.57       10.04      5.35 o 
  -5  -6   3       32.52       26.40      4.15 o 
  -4  -6   3      653.56      566.25     51.72 o 
  -3  -6   3     3813.33     4206.48     99.04 o 
  -2  -6   3     5616.37     5977.32    131.89 o 
  -1  -6   3       66.32       53.38      5.83 o 
   0  -6   3     2453.60     2467.66     68.92 o 
   1  -6   3      165.06      196.72     10.76 o 
   2  -6   3        0.03       20.22      5.56 o 
   3  -6   3      501.75      509.23     30.35 o 
   4  -6   3     1774.86     1833.17    113.75 o 
   5  -6   3      237.94      265.70     32.03 o 
   6  -6   3      520.52      504.24     38.71 o 
   7  -6   3     1057.60     1074.08     87.94 o 
   8  -6   3      334.56      346.14     41.67 o 
   9  -6   3       14.00       22.33      8.62 o 
 -11  -5   3      115.14       87.43     28.03 o 
 -10  -5   3        5.70       11.40      6.05 o 
  -9  -5   3      379.77      333.27     50.76 o 
  -8  -5   3      536.71      660.47     58.69 o 
  -7  -5   3       25.99       35.25     10.63 o 
  -6  -5   3      477.32      490.27     32.67 o 
  -5  -5   3      214.93      223.92     17.18 o 
  -4  -5   3      561.77      567.31     20.48 o 
  -3  -5   3     2824.91     2816.41     75.72 o 
  -2  -5   3      284.29      334.15     18.60 o 
  -1  -5   3     5086.74     5251.22     62.61 o 
   0  -5   3      134.98      161.08      9.65 o 
   1  -5   3     1036.75     1043.88     43.91 o 
   2  -5   3      865.93      868.72     33.26 o 
   3  -5   3      988.58      994.13     44.21 o 
   4  -5   3     1072.12     1122.44     46.77 o 
   5  -5   3      116.30      122.09      7.51 o 
   6  -5   3     1347.26     1445.66     85.59 o 
   7  -5   3     3131.86     3391.73     58.20 o 
   8  -5   3      260.16      165.28     39.83 o 
   9  -5   3      128.03      133.63     19.14 o 
  10  -5   3      128.89      125.22     25.09 o 
 -11  -4   3       64.44       60.35     11.69 o 
 -10  -4   3      406.85      387.36     49.69 o 
  -9  -4   3      223.87      263.71     47.33 o 
  -8  -4   3      184.25      155.23     58.29 o 
  -7  -4   3      470.90      414.62    120.75 o 
  -6  -4   3      805.04      916.65     50.20 o 
  -5  -4   3       54.53       57.05      6.21 o 
  -4  -4   3       34.25       43.98      6.10 o 
  -3  -4   3       69.66       92.08      7.48 o 
  -2  -4   3     1534.64     1594.13     26.31 o 
  -1  -4   3       22.82       36.42      8.80 o 
   0  -4   3     1390.80     1337.30     42.15 o 
   1  -4   3     1774.78     1712.75     45.92 o 
   2  -4   3     3876.10     3715.78     55.60 o 
   3  -4   3      157.37      127.81      7.82 o 
   4  -4   3     1239.12     1296.15     31.03 o 
   5  -4   3      409.79      482.47     21.41 o 
   6  -4   3      916.42      937.09     53.90 o 
   7  -4   3      133.17      132.37     14.53 o 
   8  -4   3      400.50      365.20     48.40 o 
   9  -4   3      255.51      220.72     38.34 o 
  10  -4   3        0.76       14.85      7.56 o 
 -12  -3   3       61.81       44.68     16.68 o 
 -11  -3   3      402.12      342.53     62.22 o 
 -10  -3   3      686.05      605.48     86.78 o 
  -9  -3   3      374.80      334.53     41.74 o 
  -8  -3   3     1105.43     1216.09    102.73 o 
  -7  -3   3     1106.78     1182.03    158.53 o 
  -6  -3   3        1.09       12.18      2.74 o 
  -5  -3   3      216.24      242.31     17.44 o 
  -4  -3   3       44.15       37.36      4.93 o 
  -3  -3   3     1257.15     1248.46     50.45 o 
  -2  -3   3      338.69      332.45     17.91 o 
  -1  -3   3     2686.15     2596.25     38.99 o 
   0  -3   3     4119.35     4129.01     48.27 o 
   1  -3   3     2270.72     2191.70     39.38 o 
   2  -3   3      906.26      887.34     36.94 o 
   3  -3   3       11.36       11.15      5.81 o 
   4  -3   3       83.72      116.27      6.96 o 
   5  -3   3       11.73       28.55      4.26 o 
   6  -3   3      449.29      443.10     25.11 o 
   7  -3   3      710.02      716.03     47.01 o 
   8  -3   3      533.01      459.72     38.68 o 
   9  -3   3       36.05       29.87      8.18 o 
  10  -3   3      217.45      237.59     23.10 o 
  11  -3   3      250.76      226.09     25.97 o 
 -12  -2   3      404.37      222.72     81.26 o 
 -11  -2   3      161.03      105.81     22.54 o 
 -10  -2   3       37.23       22.84      7.15 o 
  -9  -2   3       44.52       49.11     13.32 o 
  -8  -2   3      578.61      697.57     72.92 o 
  -7  -2   3      123.11      133.98     11.66 o 
  -6  -2   3     3315.27     3378.91     84.00 o 
  -5  -2   3     2373.64     2261.93     77.18 o 
  -4  -2   3      333.96      338.12     27.71 o 
  -3  -2   3      575.80      606.95     17.57 o 
  -2  -2   3     3386.72     3200.77     32.21 o 
  -1  -2   3     3102.66     2942.88     59.00 o 
   0  -2   3     4178.24     4090.05     59.03 o 
   1  -2   3        3.48       16.91      5.97 o 
   2  -2   3     5035.86     4799.55     48.86 o 
   3  -2   3     2768.24     2791.84     42.59 o 
   4  -2   3        0.16       18.87      5.15 o 
   5  -2   3       56.97       64.22      7.52 o 
   6  -2   3     1241.74     1284.99     42.14 o 
   7  -2   3      907.67      964.59     54.22 o 
   8  -2   3      158.60      128.78     10.27 o 
   9  -2   3      777.72      667.85     51.20 o 
  10  -2   3      164.99      167.11     29.62 o 
  11  -2   3       76.48       62.59     10.15 o 
 -12  -1   3       21.56       23.59     20.72 o 
 -11  -1   3      329.57      172.08     59.61 o 
 -10  -1   3      133.12      149.98     37.68 o 
  -9  -1   3      278.38      271.10     60.36 o 
  -8  -1   3       32.82       21.87      5.38 o 
  -7  -1   3     1047.91     1144.72    121.51 o 
  -6  -1   3     3238.09     3301.04     82.23 o 
  -5  -1   3     1758.74     1899.02     36.40 o 
  -4  -1   3      431.54      512.01     49.32 o 
  -3  -1   3     2743.16     2609.50     59.95 o 
  -2  -1   3     4428.68     3766.89    100.95 o 
  -1  -1   3     3287.83     3142.23     37.52 o 
   0  -1   3    17287.92    16572.53    217.59 o 
   1  -1   3     1578.21     1414.71     31.97 o 
   2  -1   3      541.41      517.79     24.61 o 
   3  -1   3     2766.08     2776.88     39.71 o 
   4  -1   3     3066.38     3046.85     46.98 o 
   5  -1   3      201.29      234.01     11.83 o 
   6  -1   3      236.65      254.64     13.90 o 
   7  -1   3       62.62       70.47      8.21 o 
   8  -1   3      193.27      221.36     15.14 o 
   9  -1   3      491.64      444.54     29.36 o 
  10  -1   3      601.65      456.24     42.10 o 
  11  -1   3       35.30       24.22      4.79 o 
  12  -1   3      238.55      238.05     83.07 o 
 -12   0   3      141.93      114.15     53.01 o 
 -11   0   3      163.62      197.63     46.51 o 
 -10   0   3       97.25      106.99     19.19 o 
  -9   0   3        5.52       17.70      3.49 o 
  -8   0   3     1162.00     1132.83     61.22 o 
  -7   0   3     2575.41     2843.91     79.73 o 
  -6   0   3      102.10      119.03     12.47 o 
  -5   0   3       56.90       73.32      9.02 o 
  -4   0   3     3479.26     3568.84     54.91 o 
  -3   0   3     4798.90     4461.03     47.28 o 
  -2   0   3     2162.07     2088.08     22.01 o 
  -1   0   3    27269.96    25949.80    225.82 o 
   0   0   3    14984.24    13684.34    218.46 o 
   1   0   3      563.26      529.98     15.80 o 
   2   0   3      393.36      375.83     25.89 o 
   3   0   3     8101.18     7979.28     81.98 o 
   4   0   3     5045.23     5173.54     51.61 o 
   5   0   3     2137.36     2150.40     26.10 o 
   6   0   3      441.49      519.18     25.22 o 
   7   0   3     1091.75     1194.04     34.18 o 
   8   0   3      658.81      689.94     39.69 o 
   9   0   3      369.99      325.92     26.66 o 
  10   0   3        8.20       13.81      3.04 o 
  11   0   3      158.95      162.48     20.80 o 
  12   0   3       16.33       49.56     29.45 o 
 -12   1   3      456.06      375.14    163.91 o 
 -11   1   3       84.20       57.28     30.26 o 
 -10   1   3      174.76      168.73     30.00 o 
  -9   1   3      552.86      604.60     47.31 o 
  -8   1   3     1971.27     2160.16    119.70 o 
  -7   1   3      287.81      352.59     22.03 o 
  -6   1   3      609.06      657.88     44.89 o 
  -5   1   3     2650.90     2785.36     50.97 o 
  -4   1   3     3798.23     3827.69     65.17 o 
  -3   1   3      398.35      372.06     24.62 o 
  -2   1   3     4439.13     4166.22     56.63 o 
  -1   1   3    12810.88    12327.55    143.99 o 
   0   1   3     1476.85     1298.31     27.00 o 
   1   1   3       75.31       91.03      6.84 o 
   2   1   3     4876.63     4326.65     80.51 o 
   3   1   3     8045.18     7764.75     83.00 o 
   4   1   3     1201.49     1238.80     22.32 o 
   5   1   3      834.85      814.61     14.51 o 
   6   1   3     1477.11     1496.42     27.09 o 
   7   1   3       13.49       13.91      3.22 o 
   8   1   3      467.14      474.15     26.55 o 
   9   1   3      182.84      176.96     15.58 o 
  10   1   3      502.42      436.71     40.80 o 
  11   1   3       40.22       12.44      7.13 o 
  12   1   3      503.94      440.33     87.62 o 
 -11   2   3      160.01       99.44     34.53 o 
 -10   2   3     1263.60     1327.91     61.93 o 
  -9   2   3     2796.67     3383.52     80.62 o 
  -8   2   3        0.79       13.04      5.77 o 
  -7   2   3      820.05      828.78     68.01 o 
  -6   2   3       15.46       24.92      6.20 o 
  -5   2   3      678.43      629.71     36.37 o 
  -4   2   3      382.16      331.17     39.59 o 
  -3   2   3    13055.43    13106.38    140.85 o 
  -2   2   3     3620.26     3590.22     34.26 o 
  -1   2   3     2525.67     2444.20     22.84 o 
   0   2   3     2497.88     2373.96     22.37 o 
   1   2   3     1603.24     1479.88     15.75 o 
   2   2   3    12064.06    11316.48    187.27 o 
   3   2   3      199.40      218.74     19.04 o 
   4   2   3     1801.46     1708.56     33.91 o 
   5   2   3     4560.37     4621.05     56.70 o 
   6   2   3       36.27       42.55      7.00 o 
   7   2   3      677.79      672.95     40.04 o 
   8   2   3      332.40      344.09     25.21 o 
   9   2   3      810.00      839.27     76.92 o 
  10   2   3      112.55       96.68     13.55 o 
  11   2   3      225.20      116.81     26.50 o 
  12   2   3      502.14      497.43    108.85 o 
 -11   3   3      228.76      177.33     35.81 o 
 -10   3   3      752.21      621.63    104.72 o 
  -9   3   3      328.88      266.03     58.90 o 
  -8   3   3     1497.30     1590.89    123.60 o 
  -7   3   3      474.70      499.34     38.59 o 
  -6   3   3      560.76      656.31     39.38 o 
  -5   3   3       44.93       83.52      7.71 o 
  -4   3   3    12819.05    13470.43    120.71 o 
  -3   3   3    14257.57    14573.07    158.35 o 
  -2   3   3     1378.33     1343.55     24.38 o 
  -1   3   3     3775.85     3581.77     54.24 o 
   0   3   3    10163.05     9550.76    162.40 o 
   1   3   3     1522.52     1379.99     26.55 o 
   2   3   3       29.29       39.51      6.92 o 
   3   3   3      135.38      104.20      9.28 o 
   4   3   3      498.82      357.68     54.41 o 
   5   3   3       31.05       27.83      5.42 o 
   6   3   3     4120.29     4219.65     82.31 o 
   7   3   3     3130.95     3376.26     72.82 o 
   8   3   3      212.88      168.80     12.13 o 
   9   3   3       62.43       48.95     10.13 o 
  10   3   3        1.55       14.56      4.76 o 
  11   3   3      361.55      323.83     62.35 o 
  12   3   3       74.41       57.02     28.23 o 
 -11   4   3      201.37      152.24     41.48 o 
 -10   4   3       17.21       15.80      8.50 o 
  -9   4   3     1526.92     1824.33    145.99 o 
  -8   4   3     1409.06     1550.83     89.52 o 
  -7   4   3       22.65       21.87      6.41 o 
  -6   4   3      372.77      378.47     21.44 o 
  -5   4   3     3485.95     3764.40     85.25 o 
  -4   4   3    10760.28    11438.06    112.32 o 
  -3   4   3      126.26      133.92      9.28 o 
  -2   4   3      432.67      359.08     20.44 o 
  -1   4   3     7210.75     6909.80     81.42 o 
   0   4   3    13527.62    13815.42    179.07 o 
   1   4   3      171.02      181.31     20.51 o 
   2   4   3     7331.72     7134.20     95.66 o 
   3   4   3     2917.00     2887.59     66.11 o 
   4   4   3     1395.34     1300.93     42.19 o 
   5   4   3     5688.48     5292.54    166.75 o 
   6   4   3     7756.95     7888.52    135.37 o 
   7   4   3      801.79      817.65     30.55 o 
   8   4   3        0.50       18.70     10.61 o 
   9   4   3      887.34      898.79     52.35 o 
  10   4   3      862.88      896.99     60.28 o 
  11   4   3       97.80       76.59     24.19 o 
  12   4   3       65.18       56.28     28.09 o 
 -10   5   3      252.23      233.96     41.16 o 
  -9   5   3     1424.47     1620.13    102.03 o 
  -8   5   3      266.71      202.00     25.68 o 
  -7   5   3     1055.00     1114.94     87.51 o 
  -6   5   3     1541.63     1626.88    104.13 o 
  -5   5   3     1262.63     1312.09     41.77 o 
  -4   5   3      215.33      212.37     10.48 o 
  -3   5   3     1547.80     1435.72     33.57 o 
  -2   5   3     3989.20     3951.01     54.63 o 
  -1   5   3       20.75       34.69     13.21 o 
   0   5   3     9052.63     9145.42     91.48 o 
   1   5   3     7687.42     7648.37     88.20 o 
   2   5   3      107.22       83.77      9.01 o 
   3   5   3      206.58      226.70     16.06 o 
   4   5   3      126.87      106.81      8.93 o 
   5   5   3    10836.60    10954.76    249.92 o 
   6   5   3     3765.25     3966.66     97.96 o 
   7   5   3       25.70       32.63      4.73 o 
   8   5   3      345.66      370.21     29.96 o 
   9   5   3      591.46      217.53    280.39 o 
  10   5   3       45.83       40.12     12.49 o 
  11   5   3      274.74      275.17     42.85 o 
  12   5   3       78.50       56.22     27.83 o 
 -10   6   3     1188.60     1338.21    155.76 o 
  -9   6   3      201.32      167.17     23.24 o 
  -8   6   3     1549.58     1615.84    117.86 o 
  -7   6   3     2192.38     2689.21    162.88 o 
  -6   6   3     1208.96     1258.57    103.34 o 
  -5   6   3        4.00       22.26      5.90 o 
  -4   6   3     4880.27     4935.06     94.80 o 
  -3   6   3      940.45      950.12     46.96 o 
  -2   6   3     2172.25     2247.58     38.82 o 
  -1   6   3      531.19      499.35     28.15 o 
   0   6   3     9779.26     9744.10    102.51 o 
   1   6   3     1192.28     1053.42     30.54 o 
   2   6   3      154.03      163.37     12.50 o 
   3   6   3     2099.52     2063.28     45.10 o 
   4   6   3     5626.37     5764.47    100.71 o 
   5   6   3     1156.67     1182.26     28.63 o 
   6   6   3      404.02      418.01     28.20 o 
   7   6   3      580.09      602.87     33.06 o 
   8   6   3      924.19     1010.26     41.32 o 
   9   6   3        0.34       32.95     10.08 o 
  10   6   3     1093.19     1149.66    107.69 o 
  11   6   3      563.86      562.77     42.65 o 
  12   6   3      161.19      113.60     22.17 o 
  -9   7   3      679.07      682.93     95.00 o 
  -8   7   3      948.07     1080.35    120.82 o 
  -7   7   3      233.03      235.15     49.90 o 
  -6   7   3       14.84       19.40     15.63 o 
  -5   7   3       35.47       33.70     10.28 o 
  -4   7   3      117.40      135.78     21.87 o 
  -3   7   3       26.13       43.48      7.09 o 
  -2   7   3     1062.87     1079.52     34.70 o 
  -1   7   3     7928.58     7744.78    248.87 o 
   0   7   3     4534.77     4592.62     72.65 o 
   1   7   3     1452.17     1443.36     36.35 o 
   2   7   3     2557.15     2594.03     64.86 o 
   3   7   3     3642.11     3780.81     90.94 o 
   4   7   3      537.39      517.16     22.63 o 
   5   7   3     1673.86     1695.63     43.43 o 
   6   7   3      395.18      431.42     30.08 o 
   7   7   3     1061.88     1115.90     57.36 o 
   8   7   3       26.08       17.85      6.13 o 
   9   7   3     1937.04     2208.56    124.28 o 
  10   7   3     1285.22     1506.48     55.57 o 
  11   7   3        4.20       12.64      4.41 o 
  -9   8   3      666.36      597.99     82.68 o 
  -8   8   3       73.41       54.71     13.79 o 
  -7   8   3      106.98       94.31     43.07 o 
  -6   8   3     1510.85     1476.66    106.15 o 
  -5   8   3     3093.51     3228.84    115.52 o 
  -4   8   3       11.38       38.41     11.41 o 
  -3   8   3      523.91      598.23     41.87 o 
  -2   8   3     4747.40     4983.91     94.49 o 
  -1   8   3     4376.04     4491.31     78.97 o 
   0   8   3        8.35       24.72      5.24 o 
   1   8   3     2785.13     2724.65     54.74 o 
   2   8   3     2585.30     2563.64     63.95 o 
   3   8   3      375.39      388.83     25.25 o 
   4   8   3       27.90       50.30     15.38 o 
   5   8   3      987.36     1067.75     72.08 o 
   6   8   3       67.74       62.18      7.67 o 
   7   8   3       18.33       26.57      4.79 o 
   8   8   3     1340.74     1440.57     35.77 o 
   9   8   3     2302.76     2968.85    145.43 o 
  10   8   3       14.19       25.77     14.79 o 
  11   8   3       34.38       33.72     14.07 o 
  -8   9   3       12.50       49.52     15.76 o 
  -7   9   3      563.95      650.77     75.59 o 
  -6   9   3      719.49      813.92     97.28 o 
  -5   9   3      107.96      101.26     24.27 o 
  -4   9   3     1949.93     2176.76     90.31 o 
  -3   9   3     1019.19     1179.00     85.28 o 
  -2   9   3     1643.98     1780.70     79.19 o 
  -1   9   3      101.71       82.49      8.66 o 
   0   9   3     1514.64     1573.05     55.74 o 
   1   9   3      895.07      966.72     55.64 o 
   2   9   3      107.02       89.27      9.38 o 
   3   9   3     2712.37     2825.23    130.90 o 
   4   9   3     2999.93     3051.61     97.86 o 
   5   9   3       11.49        5.65      4.52 o 
   6   9   3      174.88      166.87     18.29 o 
   7   9   3      430.29      457.65     39.38 o 
   8   9   3     2751.36     3256.58    109.09 o 
   9   9   3      698.78      601.93     66.47 o 
  10   9   3      463.04      480.50     51.97 o 
  11   9   3      239.82      212.68     41.92 o 
  -7  10   3      215.35      199.10     35.49 o 
  -6  10   3       44.25       56.81     16.07 o 
  -5  10   3      773.38      747.07     63.51 o 
  -4  10   3      733.63      779.00     56.36 o 
  -3  10   3      421.37      456.63     36.26 o 
  -2  10   3        3.22       20.76      6.56 o 
  -1  10   3     1469.81     1686.47    110.92 o 
   0  10   3      930.93      940.77     71.65 o 
   1  10   3       31.81       38.97     11.29 o 
   2  10   3      281.65      262.18     29.24 o 
   3  10   3     2995.35     3180.03    116.53 o 
   4  10   3     1788.68     1834.25    122.46 o 
   5  10   3      598.37      625.86     63.87 o 
   6  10   3      654.30      637.84     57.90 o 
   7  10   3     1608.72     1879.46     87.98 o 
   8  10   3      594.38      609.86     52.29 o 
   9  10   3      140.58      110.49     23.31 o 
  10  10   3      183.70      154.58     42.40 o 
  -6  11   3      577.64      531.56     67.38 o 
  -5  11   3      315.06      279.62     26.24 o 
  -4  11   3        0.13       16.77      8.45 o 
  -3  11   3        9.16        8.35      8.67 o 
  -2  11   3      437.41      472.07     51.38 o 
  -1  11   3       47.40       58.14      9.72 o 
   0  11   3      145.00      142.64     23.87 o 
   1  11   3      372.94      375.15     51.04 o 
   2  11   3     2200.54     2690.18    306.00 o 
   3  11   3     1162.67     1227.39    105.06 o 
   4  11   3      938.85     1000.58     98.84 o 
   5  11   3      468.26      498.33     69.94 o 
   6  11   3       96.81       75.25     21.82 o 
   7  11   3       79.06       60.56     31.60 o 
   8  11   3       52.63       50.78     30.06 o 
   9  11   3      517.00      299.18    110.70 o 
  -5  12   3       20.23       23.85      5.86 o 
  -4  12   3       60.14       43.34      7.41 o 
  -3  12   3      364.86      294.72     25.57 o 
  -2  12   3      137.71      120.11     17.61 o 
  -1  12   3      534.91      618.54     62.36 o 
   0  12   3      191.81      240.38     33.52 o 
   1  12   3      297.10      378.04     41.91 o 
   2  12   3     1005.75     1098.17     98.05 o 
   3  12   3      133.29      189.08     34.48 o 
   4  12   3     1174.27     1361.80     66.70 o 
   5  12   3       29.36       31.01      9.81 o 
   6  12   3       36.78       28.40      8.72 o 
   7  12   3       27.45       20.50     38.87 o 
   8  12   3      368.27      277.86     94.24 o 
  -3  13   3      340.88      254.19     37.50 o 
  -2  13   3      506.53      451.74     59.32 o 
  -1  13   3      613.32      597.81     81.28 o 
   0  13   3       19.41       43.66     21.31 o 
   1  13   3      218.84      151.03     20.63 o 
   2  13   3      221.22      175.84     24.49 o 
   3  13   3      867.12      801.63    123.68 o 
   4  13   3       81.91       78.15     20.98 o 
   5  13   3      189.25      164.87     31.65 o 
   6  13   3      205.52      161.25     28.99 o 
  -1  14   3       81.84       60.87     15.78 o 
   0  14   3       28.77       25.59     12.51 o 
   1  14   3        0.51       22.28      8.90 o 
   2  14   3      306.56      260.17     45.20 o 
   3  14   3       92.22       78.55     16.05 o 
   4  14   3       96.44       80.65     17.52 o 
  -5 -11   4      151.69      123.92     16.27 o 
  -4 -11   4       40.15       31.15      6.27 o 
  -3 -11   4      339.35      279.65     32.13 o 
  -2 -11   4      831.43      755.41     81.79 o 
  -1 -11   4      524.71      456.66     55.53 o 
   0 -11   4       13.43       27.86     10.28 o 
   1 -11   4      644.85      562.20     84.35 o 
   2 -11   4      205.99      163.68     22.43 o 
   3 -11   4        1.49       10.96     11.21 o 
  -7 -10   4      258.22      169.42     45.18 o 
  -6 -10   4       19.80       18.07      6.98 o 
  -5 -10   4      152.87      133.67     16.48 o 
  -4 -10   4      422.85      521.82     58.34 o 
  -3 -10   4       37.69       53.00      7.99 o 
  -2 -10   4      294.02      287.69     23.61 o 
  -1 -10   4      140.30      106.99     20.84 o 
   0 -10   4      516.59      479.41     44.67 o 
   1 -10   4      595.54      637.24     67.53 o 
   2 -10   4       68.25       71.69     12.14 o 
   3 -10   4      595.41      502.13     58.03 o 
   4 -10   4      127.39      110.54     16.24 o 
   5 -10   4       10.56       13.21      7.48 o 
  -8  -9   4      128.89      112.99     26.74 o 
  -7  -9   4      374.35      311.08     51.65 o 
  -6  -9   4       15.38       17.53      6.80 o 
  -5  -9   4      756.27      598.69     63.41 o 
  -4  -9   4      663.15      636.85     42.80 o 
  -3  -9   4       23.14       23.58      3.69 o 
  -2  -9   4       24.26       28.48      5.11 o 
  -1  -9   4      138.99      107.92     13.71 o 
   0  -9   4      665.47      589.16     58.40 o 
   1  -9   4      567.81      634.14     64.18 o 
   2  -9   4      921.01      949.77     97.73 o 
   3  -9   4      523.47      445.79     55.95 o 
   4  -9   4      146.27      133.92     20.07 o 
   5  -9   4       34.78       32.47      9.16 o 
   6  -9   4      206.60      157.00     21.39 o 
  -9  -8   4      118.95       93.90     31.08 o 
  -8  -8   4       66.85       71.29     14.29 o 
  -7  -8   4        8.99        8.41      5.94 o 
  -6  -8   4      659.66      558.99     47.92 o 
  -5  -8   4      670.92      530.09     47.92 o 
  -4  -8   4       38.90       29.91      4.54 o 
  -3  -8   4        5.55       17.16      3.62 o 
  -2  -8   4      204.94      160.64     15.16 o 
  -1  -8   4       15.09       19.25      5.97 o 
   0  -8   4       84.38       89.14     12.92 o 
   1  -8   4      241.66      262.52     21.90 o 
   2  -8   4      643.79      725.30     61.44 o 
   3  -8   4      138.60      118.07     17.50 o 
   4  -8   4      204.25      205.70     29.95 o 
   5  -8   4      804.56      739.29     73.26 o 
   6  -8   4       70.61       58.70     13.52 o 
   7  -8   4        1.90       28.94     11.43 o 
 -10  -7   4      169.81      134.04     34.47 o 
  -9  -7   4        0.01       28.99    121.25 o 
  -8  -7   4       14.81       17.79      6.55 o 
  -7  -7   4       61.10       43.73     13.78 o 
  -6  -7   4      126.25       95.18     10.51 o 
  -5  -7   4      255.39      235.56     16.44 o 
  -4  -7   4      482.31      497.08     33.02 o 
  -3  -7   4       20.09       28.45      4.85 o 
  -2  -7   4        9.01       18.24      4.94 o 
  -1  -7   4      113.20      111.79     11.29 o 
   0  -7   4     2106.07     2159.35     77.88 o 
   1  -7   4      687.60      652.65     44.84 o 
   2  -7   4     1175.72     1191.01     81.38 o 
   3  -7   4        6.24       28.60      7.31 o 
   4  -7   4      577.93      678.85     63.17 o 
   5  -7   4      122.72      123.89     18.47 o 
   6  -7   4       26.96       51.68      9.60 o 
   7  -7   4      111.25       89.85     14.01 o 
   8  -7   4      168.83      170.90     29.05 o 
 -10  -6   4      163.49      103.74     20.00 o 
  -9  -6   4      315.19      264.14     47.46 o 
  -8  -6   4        6.49       41.50     13.07 o 
  -7  -6   4        1.72        9.71      6.98 o 
  -6  -6   4      132.08       98.77     10.16 o 
  -5  -6   4     2258.38     2492.30     92.16 o 
  -4  -6   4     1440.18     1601.98     48.85 o 
  -3  -6   4       17.94       23.41      4.25 o 
  -2  -6   4     3394.38     3616.05     78.32 o 
  -1  -6   4     1827.15     1919.00     53.28 o 
   0  -6   4       28.05       22.40      3.56 o 
   1  -6   4        5.95       19.65      4.44 o 
   2  -6   4        4.49       33.06     15.87 o 
   3  -6   4      561.40      539.77     40.67 o 
   4  -6   4       73.81       61.66     10.67 o 
   5  -6   4      989.02      961.07     90.39 o 
   6  -6   4      111.26      108.79     17.82 o 
   7  -6   4       25.71       35.86      8.62 o 
   8  -6   4        0.64       21.66     15.68 o 
   9  -6   4      220.17      150.36     41.46 o 
 -11  -5   4        0.65       18.88      9.29 o 
 -10  -5   4      163.85      178.02     23.43 o 
  -9  -5   4       44.39       43.92     33.92 o 
  -8  -5   4       61.53       53.33     15.54 o 
  -7  -5   4      149.18      116.36     12.81 o 
  -6  -5   4     1593.48     1722.87     84.02 o 
  -5  -5   4      286.74      269.08     25.15 o 
  -4  -5   4        2.90       11.19      4.95 o 
  -3  -5   4     1112.93      966.01     98.32 o 
  -2  -5   4     3244.43     3401.96     56.88 o 
  -1  -5   4      508.19      539.69     24.97 o 
   0  -5   4     1061.72     1021.19     47.91 o 
   1  -5   4      229.38      251.82     18.18 o 
   2  -5   4      583.80      644.55     33.44 o 
   3  -5   4        5.67       18.81      5.19 o 
   4  -5   4     1381.80     1433.65     69.18 o 
   5  -5   4     2203.55     2227.29    132.69 o 
   6  -5   4      330.39      331.78     40.57 o 
   7  -5   4      110.96      112.55     18.32 o 
   8  -5   4      162.09      137.50     15.88 o 
   9  -5   4       79.96       75.64     11.58 o 
  10  -5   4        2.51       17.70      6.60 o 
 -11  -4   4      573.22      560.59     66.79 o 
 -10  -4   4       16.53       21.51     12.02 o 
  -9  -4   4      992.49      971.35     93.76 o 
  -8  -4   4      738.49      795.00     59.84 o 
  -7  -4   4      675.12      736.78     44.39 o 
  -6  -4   4      702.80      712.77     43.85 o 
  -5  -4   4      206.26      216.69     13.57 o 
  -4  -4   4      428.58      467.36     22.76 o 
  -3  -4   4      255.64      260.26     13.16 o 
  -2  -4   4      610.69      621.80     25.16 o 
  -1  -4   4     2102.95     2094.78     35.14 o 
   0  -4   4     1078.94     1017.48     46.55 o 
   1  -4   4      428.30      410.23     21.74 o 
   2  -4   4      233.15      244.08     12.29 o 
   3  -4   4     1165.98     1254.89     41.31 o 
   4  -4   4     2443.23     2446.85     56.91 o 
   5  -4   4      724.34      731.24     44.52 o 
   6  -4   4       17.65       32.94      5.55 o 
   7  -4   4     1366.77     1328.47     98.52 o 
   8  -4   4      742.94      629.65     57.44 o 
   9  -4   4       66.40       40.98      7.53 o 
  10  -4   4       14.61       23.60      5.22 o 
 -11  -3   4      255.50      178.94     41.05 o 
 -10  -3   4       41.82       39.31     12.71 o 
  -9  -3   4      614.42      716.66     60.40 o 
  -8  -3   4     1458.34     1671.90    115.74 o 
  -7  -3   4     1564.68     1733.07     57.02 o 
  -6  -3   4     1823.24     1900.95     60.80 o 
  -5  -3   4      911.55      928.77     31.76 o 
  -4  -3   4      165.84      185.71     20.81 o 
  -3  -3   4        1.78       14.37      8.74 o 
  -2  -3   4     2972.66     2561.63    133.85 o 
  -1  -3   4     4911.82     4635.86     53.58 o 
   0  -3   4      306.89      391.25     22.34 o 
   1  -3   4     1467.81     1375.35     24.47 o 
   2  -3   4      525.95      540.33     24.06 o 
   3  -3   4     1888.77     1850.26     38.28 o 
   4  -3   4      581.73      602.45     27.87 o 
   5  -3   4       72.85       71.13      5.99 o 
   6  -3   4      353.91      369.46     18.90 o 
   7  -3   4      196.60      171.74     14.72 o 
   8  -3   4      285.91      258.98     27.55 o 
   9  -3   4      330.91      339.32     31.38 o 
  10  -3   4       17.28       36.70      8.48 o 
  11  -3   4       32.75       27.85      8.45 o 
 -11  -2   4      314.52      162.78     57.86 o 
 -10  -2   4     1214.33     1307.05    116.87 o 
  -9  -2   4      887.52      937.96    192.98 o 
  -8  -2   4      538.58      473.57     29.16 o 
  -7  -2   4     1074.14     1039.51     45.26 o 
  -6  -2   4     3277.23     3313.05     65.23 o 
  -5  -2   4      623.59      564.95     28.02 o 
  -4  -2   4      973.33      975.06     58.46 o 
  -3  -2   4       53.06       70.23     10.59 o 
  -2  -2   4     8925.85     8986.31     96.21 o 
  -1  -2   4     2040.27     1986.56     37.70 o 
   0  -2   4     3631.26     3608.36     49.15 o 
   1  -2   4     6640.53     6561.30     65.40 o 
   2  -2   4     3846.32     3785.68     46.91 o 
   3  -2   4       30.05       39.17      8.43 o 
   4  -2   4      180.34      170.83      9.81 o 
   5  -2   4      492.55      538.17     24.99 o 
   6  -2   4       17.84       18.83      4.11 o 
   7  -2   4      252.39      267.40     22.86 o 
   8  -2   4     1665.00     1696.64     65.48 o 
   9  -2   4      266.15      243.00     24.03 o 
  10  -2   4       10.06       13.36      9.18 o 
  11  -2   4       44.49       30.06     10.47 o 
 -11  -1   4      579.33      496.28     99.86 o 
 -10  -1   4      187.54      142.85     36.64 o 
  -9  -1   4        0.09        6.87      2.52 o 
  -8  -1   4      277.74      262.16     22.03 o 
  -7  -1   4     4656.28     4943.54    129.21 o 
  -6  -1   4      223.18      209.96     13.72 o 
  -5  -1   4     2205.77     2083.81     79.32 o 
  -4  -1   4     2046.07     2030.43     46.36 o 
  -3  -1   4     9714.94     9718.65    134.93 o 
  -2  -1   4     2871.88     2827.93     53.89 o 
  -1  -1   4     6537.29     6317.09     71.64 o 
   0  -1   4     3263.48     2987.37     26.12 o 
   1  -1   4     1167.72     1138.50     34.44 o 
   2  -1   4      308.42      336.39     18.89 o 
   3  -1   4     6773.85     6785.30     69.04 o 
   4  -1   4     1072.67     1101.37     25.57 o 
   5  -1   4       31.71       37.91      6.76 o 
   6  -1   4       59.53       64.41      6.70 o 
   7  -1   4     3116.34     3307.24     78.55 o 
   8  -1   4      662.28      652.58     41.31 o 
   9  -1   4       31.44       22.38      5.41 o 
  10  -1   4      150.79       78.21     12.07 o 
  11  -1   4      235.62      192.83     43.86 o 
 -11   0   4       88.73       29.25     31.28 o 
 -10   0   4       28.26       22.82      7.34 o 
  -9   0   4       55.37       56.05     14.04 o 
  -8   0   4     3413.57     3870.37    118.50 o 
  -7   0   4      828.17      880.28     47.40 o 
  -6   0   4     5952.40     6384.95    117.22 o 
  -5   0   4     7978.50     8489.43    145.76 o 
  -4   0   4     1240.66     1230.17     35.06 o 
  -3   0   4      572.72      549.07     40.12 o 
  -1   0   4     9703.94     9293.07    113.26 o 
   0   0   4     4705.27     4313.54     63.45 o 
   1   0   4      836.65      695.99     25.07 o 
   2   0   4    13544.48    13041.31    129.53 o 
   3   0   4     1066.03      957.74     20.85 o 
   4   0   4     1023.91     1000.64     28.41 o 
   5   0   4     2264.54     2291.28     41.18 o 
   6   0   4     1354.52     1413.23     25.08 o 
   7   0   4     3757.05     3964.99     87.06 o 
   8   0   4       38.36       40.05      6.21 o 
   9   0   4      227.44      224.73     21.63 o 
  10   0   4      288.36      226.16     21.26 o 
  11   0   4       52.14       36.62      7.02 o 
  12   0   4      211.71      212.05     73.53 o 
 -11   1   4      238.07      201.49     46.92 o 
 -10   1   4      637.77      810.32     72.75 o 
  -9   1   4      276.57      295.24     32.28 o 
  -8   1   4     1277.87     1380.79     58.39 o 
  -7   1   4     1705.13     1863.20     86.96 o 
  -6   1   4     3845.32     3991.18    154.18 o 
  -5   1   4     2163.69     2153.60     50.15 o 
  -4   1   4      712.53      898.78     52.21 o 
  -3   1   4     1162.20     1082.94     31.99 o 
  -2   1   4     1490.14     1319.76     63.90 o 
  -1   1   4       32.67       34.17      5.36 o 
   0   1   4       34.10       33.70      4.80 o 
   1   1   4    10628.30     9963.31    103.33 o 
   2   1   4    17576.13    17001.50    212.52 o 
   3   1   4     2848.65     2781.64     42.02 o 
   4   1   4     5436.10     5375.96     78.86 o 
   5   1   4     2247.10     2119.32     48.60 o 
   6   1   4     3765.39     3832.31     62.58 o 
   7   1   4      138.40      141.68      9.91 o 
   8   1   4     1973.06     2053.09     58.81 o 
   9   1   4     1547.36     1631.33     53.32 o 
  10   1   4       52.55       35.49      8.60 o 
  11   1   4      298.47      244.08     35.68 o 
  12   1   4      635.37      407.85    160.86 o 
 -11   2   4      865.25      837.83    214.89 o 
 -10   2   4      278.27      255.76     41.57 o 
  -9   2   4      237.68      198.58     26.07 o 
  -8   2   4      233.93      250.99     27.04 o 
  -7   2   4     3498.49     3714.92    118.99 o 
  -6   2   4     1314.49     1374.77     63.85 o 
  -5   2   4      133.48      131.34      8.59 o 
  -4   2   4     1113.67      967.64     49.96 o 
  -3   2   4     3963.40     3914.51     66.33 o 
  -2   2   4        5.62       11.48     11.18 o 
  -1   2   4     2279.31     2154.40     40.50 o 
   0   2   4     5141.23     4805.59     53.57 o 
   1   2   4    13026.50    12494.53    163.26 o 
   2   2   4       19.68       26.01      5.76 o 
   3   2   4     3748.92     3538.67     60.82 o 
   4   2   4     8737.18     8768.80    110.27 o 
   5   2   4     2201.62     2225.67     48.12 o 
   6   2   4       53.33       80.33     10.26 o 
   7   2   4     1121.65     1213.53     30.97 o 
   8   2   4      373.16      313.35     26.02 o 
   9   2   4        0.67       12.53      5.27 o 
  10   2   4      330.27      318.04     31.32 o 
  11   2   4     1779.83     2224.43    135.18 o 
  12   2   4       50.41       71.29     32.09 o 
 -11   3   4      368.41      203.77     62.04 o 
 -10   3   4        5.76       26.36      8.07 o 
  -9   3   4       73.08       75.24     15.80 o 
  -8   3   4     3125.38     3574.06    150.27 o 
  -7   3   4     1264.01     1288.69     76.37 o 
  -6   3   4      408.47      448.59     35.45 o 
  -5   3   4     1826.06     1809.67     69.51 o 
  -4   3   4     2270.44     2292.24     41.09 o 
  -3   3   4      311.96      341.70     17.26 o 
  -2   3   4     1747.70     1602.46     42.84 o 
  -1   3   4     8482.85     8089.16     99.62 o 
   0   3   4     9482.71     9167.97    135.24 o 
   1   3   4        1.86       31.85      6.47 o 
   2   3   4     7171.78     6620.28     94.25 o 
   3   3   4      969.65      799.02     35.00 o 
   4   3   4        8.05       27.24      7.37 o 
   5   3   4       51.45       66.50      4.52 o 
   6   3   4     3916.53     4045.59     88.99 o 
   7   3   4      949.52     1021.59     31.69 o 
   8   3   4       19.43       32.63      6.52 o 
   9   3   4      719.37      725.21     42.40 o 
  10   3   4     1870.81     2148.33     75.79 o 
  11   3   4      889.35     1105.65     99.19 o 
  12   3   4      216.15      137.10     63.98 o 
 -11   4   4       43.54       27.53     10.28 o 
 -10   4   4       30.65       27.44     10.67 o 
  -9   4   4      360.51      326.23     49.46 o 
  -8   4   4      417.20      437.60     55.52 o 
  -7   4   4      289.50      325.13     49.60 o 
  -6   4   4     1104.94     1141.22     70.97 o 
  -5   4   4     3293.90     3295.96    110.67 o 
  -4   4   4      306.73      326.11     15.97 o 
  -2   4   4    14365.41    14522.35    291.03 o 
  -1   4   4      349.86      319.27     24.86 o 
   0   4   4      277.66      265.75     24.13 o 
   1   4   4     4794.74     4590.01     63.70 o 
   2   4   4     3990.60     3700.05     51.09 o 
   3   4   4     2947.54     2870.69     56.27 o 
   4   4   4      344.81      262.79     22.66 o 
   5   4   4     4951.54     4783.79     84.89 o 
   6   4   4      780.51      825.97     42.07 o 
   7   4   4      996.08     1019.16     55.11 o 
   8   4   4       90.07       86.81     12.05 o 
   9   4   4     1310.47     1449.84     49.46 o 
  10   4   4     1113.87     1259.30     55.81 o 
  11   4   4      148.80      107.88     22.60 o 
  12   4   4      188.75      164.32     59.92 o 
 -10   5   4      178.10      127.37     32.51 o 
  -9   5   4      163.88      142.54     25.65 o 
  -8   5   4      408.50      411.23     59.59 o 
  -7   5   4     1688.42     1873.11    110.62 o 
  -6   5   4      655.65      640.15     48.49 o 
  -5   5   4      545.99      573.19     33.86 o 
  -4   5   4     1771.28     1605.14     35.60 o 
  -3   5   4    11748.96    12355.82    128.24 o 
  -2   5   4     2547.85     2565.52     40.74 o 
  -1   5   4      254.04      319.33     23.87 o 
   0   5   4     3851.89     3896.22    103.81 o 
   1   5   4     2553.45     2485.03     51.23 o 
   2   5   4       63.96       66.17     13.19 o 
   3   5   4     2014.22     2012.45     31.54 o 
   4   5   4     6405.14     6270.33    180.27 o 
   5   5   4     5828.87     5759.61    125.56 o 
   6   5   4     2354.13     2374.75     48.37 o 
   7   5   4     4374.85     4696.58    114.72 o 
   8   5   4      661.49      646.78     45.63 o 
   9   5   4      632.78      527.68     53.85 o 
  10   5   4        0.29        8.64     10.14 o 
  11   5   4      735.13      614.00    151.32 o 
  12   5   4      197.68      120.32     40.50 o 
 -10   6   4       68.01       50.04     18.65 o 
  -9   6   4      399.67      390.59     51.59 o 
  -8   6   4     1038.97     1026.52    129.36 o 
  -7   6   4       18.01       21.90     12.44 o 
  -6   6   4      215.17      170.19     17.16 o 
  -5   6   4      172.19      179.47     16.80 o 
  -4   6   4     2432.99     2440.92     57.09 o 
  -3   6   4     1101.55     1100.78     39.19 o 
  -2   6   4      336.88      376.83     28.11 o 
  -1   6   4       93.76       55.44      8.77 o 
   0   6   4     2031.25     1866.55     50.62 o 
   1   6   4     1317.28     1253.24     25.52 o 
   2   6   4     3184.28     3247.49     61.94 o 
   3   6   4     1963.06     1945.44     61.59 o 
   4   6   4     5271.85     5385.45     96.01 o 
   5   6   4      194.04      194.04     12.48 o 
   6   6   4     6020.95     5047.50    213.88 o 
   7   6   4     2437.53     2537.49     60.00 o 
   8   6   4       55.28       66.79      6.61 o 
   9   6   4      240.80      138.14     28.78 o 
  10   6   4      694.28      799.45     39.96 o 
  11   6   4       50.95       34.33     13.54 o 
  12   6   4       73.74       64.12     25.17 o 
  -9   7   4      541.13      396.81     82.66 o 
  -8   7   4      234.53      195.97     43.95 o 
  -7   7   4       25.17       29.11     11.67 o 
  -6   7   4      130.68      163.99     30.14 o 
  -5   7   4     1831.09     1965.87     63.39 o 
  -4   7   4      105.84      114.37     10.99 o 
  -3   7   4     1459.41     1475.65     50.38 o 
  -2   7   4      722.77      816.35     47.10 o 
  -1   7   4     2242.30     2310.07     54.14 o 
   0   7   4       79.75       94.13     15.30 o 
   1   7   4     2454.69     2488.48     52.03 o 
   2   7   4     1711.53     1659.47     45.41 o 
   3   7   4     1837.41     1750.59     57.23 o 
   4   7   4      519.29      490.61     28.19 o 
   5   7   4     4812.42     5036.80     94.51 o 
   6   7   4     1356.46     1378.66     77.63 o 
   7   7   4       63.08       47.03      6.96 o 
   8   7   4        6.66       12.31      2.51 o 
   9   7   4      272.23      237.51     21.80 o 
  10   7   4      158.11      160.21     31.27 o 
  11   7   4       64.06       44.34     12.23 o 
  -9   8   4      312.67      226.18     31.94 o 
  -8   8   4       75.37       71.81     18.64 o 
  -7   8   4      195.05      167.30     27.65 o 
  -6   8   4      396.92      351.44     51.69 o 
  -5   8   4      131.74      138.05     13.99 o 
  -4   8   4        4.30       14.50      6.69 o 
  -3   8   4     1679.36     1724.67     81.98 o 
  -2   8   4      863.45      839.26     60.61 o 
  -1   8   4        1.45       24.66     10.27 o 
   0   8   4     7598.76     7689.12    244.33 o 
   1   8   4     1527.83     1527.31     50.34 o 
   2   8   4      402.57      466.24     30.22 o 
   3   8   4      497.89      501.37     50.63 o 
   4   8   4       50.42       65.40      5.26 o 
   5   8   4     1134.47     1275.90     83.20 o 
   6   8   4      664.64      688.92     55.07 o 
   7   8   4     1213.11     1232.90     74.32 o 
   8   8   4      331.27      284.50     24.93 o 
   9   8   4      115.62       88.41     17.53 o 
  10   8   4       92.16      100.47     17.70 o 
  11   8   4      272.26      244.89     63.27 o 
  -8   9   4      196.14      174.19     23.25 o 
  -7   9   4       55.91       54.75     11.42 o 
  -6   9   4      150.69      126.17     22.08 o 
  -5   9   4     1728.21     1880.75    114.58 o 
  -4   9   4      292.24      352.21     31.17 o 
  -3   9   4       18.24       42.05     13.10 o 
  -2   9   4      128.72      139.18     16.19 o 
  -1   9   4     3390.13     3406.76     76.93 o 
   0   9   4     2835.17     2991.29     72.53 o 
   1   9   4       13.82       23.26     11.31 o 
   2   9   4       58.37       68.22     10.47 o 
   3   9   4      320.61      310.05     27.18 o 
   4   9   4     3741.57     4071.65    202.94 o 
   5   9   4      219.76      178.13     17.12 o 
   6   9   4      831.59     1002.30    111.36 o 
   7   9   4      657.75      705.16     49.60 o 
   8   9   4      576.56      484.66     32.56 o 
   9   9   4      305.84      269.30     41.67 o 
  10   9   4      650.09      557.75     68.65 o 
  -7  10   4      147.83      153.69     20.71 o 
  -6  10   4      821.96      808.88    101.10 o 
  -5  10   4      366.48      386.36     42.11 o 
  -4  10   4        0.69       25.66      6.62 o 
  -3  10   4       63.64       62.92     10.75 o 
  -2  10   4       10.55       31.17      9.04 o 
  -1  10   4     1832.11     2056.98    108.11 o 
   0  10   4       41.90       55.89      7.61 o 
   1  10   4      432.03      420.23     35.06 o 
   2  10   4       21.18       40.12      9.12 o 
   3  10   4       21.74       26.54      8.45 o 
   4  10   4     1178.37     1275.98     85.65 o 
   5  10   4     1606.65     1600.39     75.90 o 
   6  10   4      184.43      172.49     18.14 o 
   7  10   4      118.98      101.87     14.45 o 
   8  10   4       23.83       28.79      8.60 o 
   9  10   4      605.05      648.24     47.02 o 
  10  10   4      174.59      136.09     35.70 o 
  -6  11   4      155.16       99.17     23.18 o 
  -5  11   4        1.25       33.24      8.32 o 
  -4  11   4       32.50       33.05      9.25 o 
  -3  11   4       54.65       38.08     14.31 o 
  -2  11   4      447.10      433.32     42.18 o 
  -1  11   4       34.52       31.63      6.91 o 
   0  11   4     1542.39     1653.25     97.91 o 
   1  11   4      716.98      778.90     64.54 o 
   2  11   4       13.77       25.67     12.54 o 
   3  11   4      137.51      204.11     52.94 o 
   4  11   4     1338.31     1397.89    124.65 o 
   5  11   4      493.55      493.76     63.30 o 
   6  11   4        7.81       20.27     11.21 o 
   7  11   4       56.20       48.36     26.34 o 
   8  11   4      559.23       94.24    167.57 o 
   9  11   4      268.82      220.37     44.28 o 
  -5  12   4      365.50      287.71     32.64 o 
  -4  12   4        0.86       23.25      5.66 o 
  -3  12   4      133.85      139.22     23.02 o 
  -2  12   4       13.66       14.36     15.78 o 
  -1  12   4       78.18       76.53     14.47 o 
   0  12   4      144.60      130.80     24.41 o 
   1  12   4        3.56       27.58     25.27 o 
   2  12   4      305.66      279.07     48.70 o 
   3  12   4      531.03      527.57     65.71 o 
   4  12   4       61.55       76.15     19.02 o 
   5  12   4       24.01       39.52     13.73 o 
   6  12   4        0.51       22.52      6.24 o 
   7  12   4       19.30       28.01     12.11 o 
   8  12   4       11.67      111.51     52.40 o 
  -3  13   4      169.71      152.43     22.34 o 
  -2  13   4      193.86      177.71     21.34 o 
  -1  13   4      236.64      301.33     72.17 o 
   0  13   4       53.28       76.27     20.48 o 
   1  13   4      210.91      194.19     37.11 o 
   2  13   4      234.52      243.12     30.26 o 
   3  13   4      164.98      165.16     25.96 o 
   4  13   4       84.59       71.37     26.07 o 
   5  13   4       42.49       41.99     12.19 o 
   6  13   4       62.87       36.60     10.35 o 
   7  13   4       19.68      -29.45     48.95 o 
  -1  14   4      124.86      116.02     27.00 o 
   0  14   4      284.61      275.81     40.15 o 
   1  14   4       69.78       47.12     14.80 o 
   2  14   4       14.12       13.94     18.21 o 
   3  14   4       15.49       39.86     30.56 o 
   4  14   4      557.57      463.31     82.23 o 
   5  14   4       17.80       11.56     11.11 o 
  -3 -11   5       54.38       64.33     12.22 o 
  -2 -11   5        8.03       19.49      6.20 o 
  -1 -11   5      108.54      105.82     23.07 o 
   0 -11   5      306.97      240.03     39.22 o 
   1 -11   5      159.80      107.01     23.88 o 
  -6 -10   5      427.00      225.05     83.48 o 
  -5 -10   5      384.25      357.55     65.46 o 
  -4 -10   5      162.52      112.33     21.60 o 
  -3 -10   5        0.44       25.69     11.84 o 
  -2 -10   5       77.87       71.57     14.75 o 
  -1 -10   5      680.62      590.72     60.50 o 
   0 -10   5      585.55      645.25     81.95 o 
   1 -10   5       23.63       42.65     11.81 o 
   2 -10   5      205.69      183.92     19.48 o 
   3 -10   5       39.79       68.29     10.90 o 
  -7  -9   5      380.63      343.29     67.20 o 
  -6  -9   5      195.15      148.93     33.19 o 
  -5  -9   5      267.32      245.31     40.35 o 
  -4  -9   5       40.42       42.79      8.34 o 
  -3  -9   5      264.79      218.80     30.03 o 
  -2  -9   5       25.68       31.33      9.18 o 
  -1  -9   5       85.70       79.16     11.52 o 
   0  -9   5       14.05       31.52      7.82 o 
   1  -9   5      328.55      326.94     35.56 o 
   2  -9   5       34.11       35.34      9.08 o 
   3  -9   5      684.94      562.02     66.16 o 
   4  -9   5      160.54      108.30     28.96 o 
   5  -9   5      180.51      212.70     26.06 o 
  -8  -8   5      456.17      375.33     66.78 o 
  -7  -8   5      911.40      796.66    128.10 o 
  -6  -8   5      514.60      439.55     93.26 o 
  -5  -8   5       44.52       23.14      4.06 o 
  -4  -8   5      690.31      677.81     54.20 o 
  -3  -8   5       10.25       13.61      2.89 o 
  -2  -8   5       42.67       32.48      7.32 o 
  -1  -8   5        6.58       28.24      6.63 o 
   0  -8   5     1176.27     1084.99     70.19 o 
   1  -8   5      756.71      727.84     79.55 o 
   2  -8   5      259.99      258.70     28.32 o 
   3  -8   5      509.51      507.42     56.43 o 
   4  -8   5      701.52      722.85     76.08 o 
   5  -8   5      118.59      112.60     15.36 o 
   6  -8   5        8.61       24.59      7.99 o 
  -9  -7   5      509.16      386.18     93.85 o 
  -8  -7   5      299.41      294.57     47.66 o 
  -7  -7   5        9.59       13.65      7.56 o 
  -6  -7   5        4.62       18.44      7.50 o 
  -5  -7   5     1662.79     1825.13     98.73 o 
  -4  -7   5      183.54      161.50     20.00 o 
  -3  -7   5      858.60      853.59     57.05 o 
  -2  -7   5       24.01       26.94      4.56 o 
  -1  -7   5      134.32      118.02      9.68 o 
   0  -7   5      933.49      911.94     63.76 o 
   1  -7   5       30.85       54.15     19.66 o 
   2  -7   5     2055.76     2318.84     90.39 o 
   3  -7   5      652.14      643.76     57.91 o 
   4  -7   5       30.65       45.81      7.24 o 
   5  -7   5       99.59      103.60     23.19 o 
   6  -7   5       64.12       66.02     19.53 o 
   7  -7   5        1.38       21.93      7.37 o 
 -10  -6   5      716.51      547.47    132.10 o 
  -9  -6   5      546.06      441.63     87.45 o 
  -8  -6   5        1.86       15.27     14.93 o 
  -7  -6   5       28.93       35.27      5.42 o 
  -6  -6   5      430.29      389.07     35.56 o 
  -5  -6   5      787.69      729.17     45.98 o 
  -4  -6   5     1563.36     1732.09     61.63 o 
  -3  -6   5     2443.41     2571.97     65.70 o 
  -2  -6   5      249.90      264.86     16.97 o 
  -1  -6   5      876.82      953.80     54.84 o 
   0  -6   5      107.41      121.89     10.82 o 
   1  -6   5     2609.27     2767.59     79.50 o 
   2  -6   5      537.31      492.02     41.44 o 
   3  -6   5      254.88      204.02     42.63 o 
   4  -6   5      601.48      581.20     49.10 o 
   5  -6   5      610.09      639.98     73.73 o 
   6  -6   5        0.26       27.76     11.70 o 
   7  -6   5      101.42       81.58     13.96 o 
   8  -6   5       89.36       72.18     22.94 o 
 -10  -5   5      167.09      101.42     36.81 o 
  -9  -5   5      244.38      203.87     30.00 o 
  -8  -5   5      208.40      181.93     31.41 o 
  -7  -5   5      209.16      197.55     21.65 o 
  -6  -5   5      491.57      458.38     36.05 o 
  -5  -5   5     2557.27     2817.77    186.74 o 
  -4  -5   5     6397.68     4942.16    797.53 o 
  -3  -5   5      595.83      682.97     47.98 o 
  -2  -5   5        7.41       13.97      5.08 o 
  -1  -5   5      486.66      526.09     24.49 o 
   0  -5   5     2952.14     3082.25     55.50 o 
   1  -5   5      852.62      869.87     33.18 o 
   2  -5   5      254.85      260.35     29.99 o 
   3  -5   5      563.58      525.32     31.21 o 
   4  -5   5      840.24      847.69     79.79 o 
   5  -5   5       53.75       39.64     10.33 o 
   6  -5   5      694.75      698.42     59.61 o 
   7  -5   5      254.68      185.11     37.11 o 
   8  -5   5      402.13      306.50     36.60 o 
   9  -5   5       28.66       28.47      6.78 o 
 -10  -4   5       20.11       22.88      4.88 o 
  -9  -4   5     1547.14     2053.75    132.44 o 
  -8  -4   5      380.68      390.63     35.72 o 
  -7  -4   5      596.71      611.46     43.39 o 
  -6  -4   5      259.87      217.91     17.55 o 
  -5  -4   5     5275.59     5469.09    186.64 o 
  -4  -4   5     3621.45     3908.82    121.87 o 
  -3  -4   5      107.82      119.33      7.30 o 
  -2  -4   5      580.99      625.34     33.49 o 
  -1  -4   5     1540.96     1608.14     45.31 o 
   0  -4   5       60.98       63.76      6.28 o 
   1  -4   5     1323.76     1372.01     45.64 o 
   2  -4   5      668.39      712.18     28.57 o 
   3  -4   5     3005.92     2987.00     55.50 o 
   4  -4   5       29.49       39.41      5.07 o 
   5  -4   5     3399.97     3600.51    170.80 o 
   6  -4   5     1815.05     1856.36    114.85 o 
   7  -4   5      190.17      146.72     16.55 o 
   8  -4   5      104.10       66.00      9.58 o 
   9  -4   5      221.53      157.29     20.58 o 
  10  -4   5      185.51      142.08     25.66 o 
 -11  -3   5        0.06        6.48      9.67 o 
 -10  -3   5     1018.53     1263.08     71.79 o 
  -9  -3   5      444.57      457.87     47.48 o 
  -8  -3   5       90.53       43.67      5.31 o 
  -7  -3   5      508.32      498.05     35.45 o 
  -6  -3   5     1733.82     1957.32     74.59 o 
  -5  -3   5     2456.19     2495.60    102.81 o 
  -4  -3   5        5.48       10.72      5.67 o 
  -3  -3   5      632.09      639.03     38.08 o 
  -2  -3   5     4608.67     4799.23     95.63 o 
  -1  -3   5      625.35      643.99     38.80 o 
   0  -3   5     5378.63     5465.96     62.71 o 
   1  -3   5     2806.08     2830.05     54.00 o 
   2  -3   5     2028.53     1984.74     44.89 o 
   3  -3   5     1550.39     1612.36     38.12 o 
   4  -3   5     2292.51     2361.25     55.90 o 
   5  -3   5     4206.10     4462.00     90.31 o 
   6  -3   5      489.23      469.39     35.79 o 
   7  -3   5        4.40       25.17      6.72 o 
   8  -3   5      791.61      703.72     75.26 o 
   9  -3   5      129.85      122.18     29.76 o 
  10  -3   5      127.87      109.00     19.02 o 
 -11  -2   5     1442.79     2073.48    198.24 o 
 -10  -2   5     2253.18     2657.21     71.85 o 
  -9  -2   5       32.36       15.89      3.12 o 
  -8  -2   5      355.74      323.98     32.28 o 
  -7  -2   5      966.47      935.13     66.63 o 
  -6  -2   5     2519.75     2636.39     71.46 o 
  -5  -2   5       23.01       17.44      2.99 o 
  -4  -2   5      977.93     1067.57     74.93 o 
  -3  -2   5     2976.40     2987.78     67.76 o 
  -2  -2   5      337.50      336.37     29.70 o 
  -1  -2   5      147.63       91.68     13.25 o 
   0  -2   5     6145.29     5850.19     68.75 o 
   1  -2   5     1694.76     1638.41     29.79 o 
   2  -2   5      222.61      196.90     13.93 o 
   3  -2   5      927.00      968.46     33.42 o 
   4  -2   5     1655.11     1629.18     45.36 o 
   5  -2   5      916.50      965.30     43.81 o 
   6  -2   5       58.68       64.14      6.01 o 
   7  -2   5      813.98      824.61     63.07 o 
   8  -2   5     1201.78     1233.63     74.47 o 
   9  -2   5      195.95      120.51     15.46 o 
  10  -2   5      511.12      581.65     91.36 o 
  11  -2   5      167.38      117.91     21.58 o 
 -11  -1   5     1017.71     1197.00    104.30 o 
 -10  -1   5        2.35       18.17      5.32 o 
  -9  -1   5      987.91      969.19     55.71 o 
  -8  -1   5      319.74      301.61     21.60 o 
  -7  -1   5      473.46      479.20     32.13 o 
  -6  -1   5       25.71       24.48      5.83 o 
  -5  -1   5     3817.12     3658.23    134.13 o 
  -4  -1   5     1081.92     1054.57     36.62 o 
  -3  -1   5      158.51      157.92     12.02 o 
  -2  -1   5     8741.48     8836.71    127.79 o 
  -1  -1   5    26574.69    25356.39    986.85 o 
   0  -1   5     1471.26     1394.15     34.54 o 
   1  -1   5       75.16       80.97     10.27 o 
   2  -1   5     3541.65     3575.66     71.94 o 
   3  -1   5     5240.35     5365.98     74.36 o 
   4  -1   5      101.62       86.54      7.20 o 
   5  -1   5      713.65      757.52     31.59 o 
   6  -1   5     1011.85     1108.43     49.80 o 
   7  -1   5     1029.37     1088.75     64.55 o 
   8  -1   5      114.27      108.68     15.51 o 
   9  -1   5     1352.26     1449.67     83.41 o 
  10  -1   5      218.82      183.94     24.11 o 
  11  -1   5      429.14      343.09     69.23 o 
 -11   0   5      180.25      183.41     47.53 o 
 -10   0   5      310.50      248.88     54.23 o 
  -9   0   5      276.44      237.35     31.80 o 
  -8   0   5       76.38       62.81     14.97 o 
  -7   0   5      226.98      249.18     20.36 o 
  -6   0   5     3503.82     4038.55    142.44 o 
  -5   0   5     1466.26     1438.22     43.68 o 
  -4   0   5      369.91      330.08     24.80 o 
  -3   0   5     1248.60     1114.40     31.04 o 
  -2   0   5     7368.37     6806.69     91.83 o 
  -1   0   5    11339.90    11615.75    159.83 o 
   0   0   5     2045.69     1888.85     59.33 o 
   1   0   5     2744.58     2449.08     44.95 o 
   2   0   5      885.77      843.15     35.22 o 
   3   0   5      126.62      169.16     12.98 o 
   4   0   5      288.51      307.87     16.29 o 
   5   0   5     1588.85     1679.28     42.35 o 
   6   0   5     4725.88     5063.61    102.91 o 
   7   0   5        0.03       16.00      6.54 o 
   8   0   5     3898.34     4018.94    192.08 o 
   9   0   5      700.28      661.66     50.38 o 
  10   0   5       48.09       27.49      8.84 o 
  11   0   5        1.27       11.53      6.27 o 
 -11   1   5      406.14      407.03     88.15 o 
 -10   1   5      386.48      228.88     57.44 o 
  -9   1   5       88.09       69.52     19.13 o 
  -8   1   5       78.06       91.60     11.45 o 
  -7   1   5     4056.85     4465.78    166.96 o 
  -6   1   5     2321.16     2414.86     77.97 o 
  -5   1   5     2166.44     2241.99     53.71 o 
  -4   1   5      799.17      709.41     53.14 o 
  -3   1   5     2601.97     2496.44     48.73 o 
  -2   1   5     4844.45     4670.29     81.93 o 
  -1   1   5      212.44      246.08     23.53 o 
   0   1   5     1314.33     1122.87     22.15 o 
   1   1   5     2173.14     1891.79     42.62 o 
   2   1   5      366.39      417.62     25.41 o 
   3   1   5     5524.07     5541.64     65.99 o 
   4   1   5     4063.40     4040.40     69.50 o 
   5   1   5      930.58      810.42     52.77 o 
   6   1   5      102.90      120.25     10.94 o 
   7   1   5     3271.45     3466.94     97.65 o 
   8   1   5     6283.41     6532.92    236.13 o 
   9   1   5        0.80        8.42      3.99 o 
  10   1   5       98.37       79.36      9.64 o 
  11   1   5      103.67      119.57     29.53 o 
 -11   2   5      130.92      121.46     27.01 o 
 -10   2   5        1.99        8.68      5.31 o 
  -9   2   5       39.95       35.95      7.75 o 
  -8   2   5      967.40     1024.98     87.41 o 
  -7   2   5     3352.07     3717.30    115.71 o 
  -6   2   5        3.97       36.56      7.71 o 
  -5   2   5      698.02      693.54     31.05 o 
  -4   2   5     2368.07     2260.10     71.16 o 
  -3   2   5     2489.30     2387.61     51.95 o 
  -2   2   5       82.06       90.61     24.05 o 
  -1   2   5     6676.62     6571.24     73.01 o 
   0   2   5     2151.76     1907.56     42.58 o 
   1   2   5     1308.65     1344.37     28.26 o 
   2   2   5     9337.65     9189.82    163.31 o 
   3   2   5    11379.77    11509.09    122.95 o 
   4   2   5        4.87       13.62      7.84 o 
   5   2   5       90.78       90.99      7.18 o 
   6   2   5      749.00      691.51     62.02 o 
   7   2   5     1468.67     1521.86     54.55 o 
   8   2   5        3.79       14.25      3.87 o 
   9   2   5      164.76      157.83     18.15 o 
  10   2   5      221.99      178.32     25.46 o 
  11   2   5      158.82      184.84     30.38 o 
  12   2   5       63.28       50.46     25.49 o 
 -10   3   5      270.45      230.83     33.37 o 
  -9   3   5      808.05      918.89     86.50 o 
  -8   3   5     1288.30     1436.99    122.62 o 
  -7   3   5        2.72       33.77      7.68 o 
  -6   3   5     1425.52     1571.63     92.17 o 
  -5   3   5      981.53     1030.52     37.39 o 
  -4   3   5      632.74      644.24     26.54 o 
  -3   3   5      193.71      180.73     10.54 o 
  -2   3   5     2806.98     2613.16     50.27 o 
  -1   3   5     1167.56     1059.10     30.60 o 
   0   3   5      471.07      474.72     35.03 o 
   1   3   5     2536.82     2306.65     56.85 o 
   2   3   5    15067.40    14700.93    288.82 o 
   3   3   5     1515.61     1484.49     42.06 o 
   4   3   5      908.29      880.12     29.56 o 
   5   3   5      202.28      215.85     29.10 o 
   6   3   5     2974.29     2999.32     80.89 o 
   7   3   5     1021.54     1025.73     69.54 o 
   8   3   5     2202.21     2320.61     75.33 o 
   9   3   5      508.23      519.28     46.93 o 
  10   3   5      199.34      159.89     28.65 o 
  11   3   5      127.61      140.29     58.70 o 
  12   3   5      704.20      868.95    103.89 o 
 -10   4   5      104.49       94.50     23.56 o 
  -9   4   5      165.76      173.12     33.00 o 
  -8   4   5       94.80      109.23     15.07 o 
  -7   4   5     1430.47     1649.55     87.86 o 
  -6   4   5      180.57      154.52     15.43 o 
  -5   4   5      338.13      413.66     30.80 o 
  -4   4   5     2422.21     2381.50     66.52 o 
  -3   4   5     1841.31     1756.10     40.44 o 
  -2   4   5       95.43      129.33     10.83 o 
  -1   4   5        1.72       18.66      9.43 o 
   0   4   5      207.01      208.68     18.67 o 
   1   4   5    16418.22    16188.42    200.55 o 
   2   4   5     2955.32     2865.33     49.26 o 
   3   4   5     2052.60     1984.81     27.61 o 
   4   4   5        6.40       21.70      4.56 o 
   5   4   5      415.42      486.62     34.69 o 
   6   4   5      483.97      532.84     44.39 o 
   7   4   5      831.47      869.73     57.80 o 
   8   4   5     1027.41     1146.42     46.09 o 
   9   4   5      230.87      209.65     15.33 o 
  10   4   5        8.20        7.01      7.34 o 
  11   4   5      743.50      811.30    136.99 o 
  12   4   5      561.37      627.57     97.90 o 
 -10   5   5       38.18       29.45     12.39 o 
  -9   5   5        9.64       20.47      7.73 o 
  -8   5   5      162.71      146.80     23.88 o 
  -7   5   5      310.19      304.19     30.09 o 
  -6   5   5        0.17       31.38      9.87 o 
  -5   5   5     3137.66     3326.75     97.52 o 
  -4   5   5     4734.93     4481.92    134.21 o 
  -3   5   5      164.98      175.70     13.47 o 
  -2   5   5     1895.64     1823.51     36.00 o 
  -1   5   5      698.50      663.19     30.55 o 
   0   5   5     1982.99     1939.02     44.37 o 
   1   5   5     2743.17     2820.63     51.40 o 
   2   5   5     4506.77     4504.91     63.03 o 
   3   5   5     1979.70     2050.19     38.20 o 
   4   5   5       48.08       46.64      6.74 o 
   5   5   5      375.48      403.04     37.44 o 
   6   5   5     2067.00     2059.67     51.73 o 
   7   5   5     1651.61     1690.45     47.21 o 
   8   5   5       30.21       38.72      3.96 o 
   9   5   5       79.53       48.33     10.43 o 
  10   5   5      730.43      779.16    145.33 o 
  11   5   5      854.08     1183.55    187.47 o 
  12   5   5       27.65       24.70     16.63 o 
 -10   6   5       47.95       19.94     12.52 o 
  -9   6   5       34.54       15.76     11.31 o 
  -8   6   5      172.62      177.50     36.02 o 
  -7   6   5      239.88      247.02     30.00 o 
  -6   6   5      247.86      323.06     29.93 o 
  -5   6   5      747.33      807.59     46.65 o 
  -4   6   5      231.47      210.25     20.35 o 
  -3   6   5      732.81      834.08     48.32 o 
  -2   6   5      348.36      410.68     27.49 o 
  -1   6   5      351.12      414.89     26.47 o 
   0   6   5      571.81      584.87     35.55 o 
   1   6   5      127.03      145.97     46.94 o 
   2   6   5     3003.09     3055.14     38.69 o 
   3   6   5       70.20       75.86      6.52 o 
   4   6   5      841.28      773.96     26.53 o 
   5   6   5     2025.34     2135.43    123.28 o 
   6   6   5     2759.79     2795.10     79.21 o 
   7   6   5       92.24       74.69      9.38 o 
   8   6   5      166.37      131.96     14.66 o 
   9   6   5       64.65       59.25      7.98 o 
  10   6   5      729.44      850.22     49.55 o 
  11   6   5        0.31       18.75     12.40 o 
  -9   7   5        7.55        9.22      8.06 o 
  -8   7   5      351.30      407.96     65.30 o 
  -7   7   5      376.52      400.26     43.37 o 
  -6   7   5      788.00      888.52     78.25 o 
  -5   7   5      657.78      707.44     61.78 o 
  -4   7   5       34.14       67.07     12.29 o 
  -3   7   5      810.54      816.44     57.42 o 
  -2   7   5        0.31       14.52     12.88 o 
  -1   7   5        6.66       13.92      7.73 o 
   0   7   5      339.25      394.95     28.04 o 
   1   7   5     3357.84     3537.14     70.10 o 
   2   7   5      162.32      162.82     11.56 o 
   3   7   5      504.67      532.32     31.06 o 
   4   7   5     2694.48     2832.33     84.87 o 
   5   7   5     1525.24     1536.40     54.87 o 
   6   7   5       12.88       20.68      5.55 o 
   7   7   5      244.75      239.30     20.67 o 
   8   7   5        1.92        5.43      2.84 o 
   9   7   5      102.50       93.19     11.02 o 
  10   7   5       12.37       10.91      6.42 o 
  11   7   5      323.16      224.94     60.98 o 
  -9   8   5       94.86       51.55     15.89 o 
  -8   8   5      448.88      432.33     62.26 o 
  -7   8   5        1.73       34.33     10.00 o 
  -6   8   5        0.30       18.59      6.21 o 
  -5   8   5       34.92       43.84     12.84 o 
  -4   8   5     1119.52     1202.21     78.73 o 
  -3   8   5       50.72       47.47     10.54 o 
  -2   8   5     1440.00     1489.76     85.84 o 
  -1   8   5     1088.11     1068.88     63.71 o 
   0   8   5       16.64       26.59      7.03 o 
   1   8   5       27.70       49.70     24.46 o 
   2   8   5      276.79      303.85     18.10 o 
   3   8   5      275.73      274.20     30.93 o 
   4   8   5      454.03      460.89     40.72 o 
   5   8   5      635.69      675.23     76.25 o 
   6   8   5      516.16      566.76     50.45 o 
   7   8   5       40.81       30.13      7.73 o 
   8   8   5       11.50       12.70      2.93 o 
   9   8   5        4.84       11.06      3.77 o 
  10   8   5      273.96      182.79     42.17 o 
  11   8   5      124.39       85.11     24.45 o 
  -8   9   5        0.16       29.57     10.71 o 
  -7   9   5      150.51      101.63     15.77 o 
  -6   9   5       80.62       56.99     10.82 o 
  -5   9   5      151.40      151.72     15.94 o 
  -4   9   5       63.30       64.61     10.76 o 
  -3   9   5     1547.97     1776.87     94.34 o 
  -2   9   5     1499.40     1710.60    106.08 o 
  -1   9   5      462.91      479.80     35.29 o 
   0   9   5        1.47       26.36      6.32 o 
   1   9   5     1648.38     1683.70     93.38 o 
   2   9   5      127.36      135.89     19.74 o 
   3   9   5      287.07      264.54     28.06 o 
   4   9   5      133.64      134.33     22.40 o 
   5   9   5       72.33       81.97     12.08 o 
   6   9   5      608.88      668.46     57.15 o 
   7   9   5      308.23      294.96     30.53 o 
   8   9   5      496.99      396.90     36.16 o 
   9   9   5      165.65      122.62     20.84 o 
  10   9   5      138.54      170.07     61.85 o 
  -7  10   5      121.17       90.37     21.97 o 
  -6  10   5       11.15       29.28      9.31 o 
  -5  10   5        2.30       18.09      8.13 o 
  -4  10   5      669.95      695.00     64.39 o 
  -3  10   5      864.44     1110.04     67.18 o 
  -2  10   5      245.09      259.11     22.45 o 
  -1  10   5       38.84       49.32     11.97 o 
   0  10   5     1371.50     1467.58     78.04 o 
   1  10   5      520.87      520.98     37.20 o 
   2  10   5      291.02      305.52     33.77 o 
   3  10   5      457.20      537.96     68.91 o 
   4  10   5      246.16      244.57     36.09 o 
   5  10   5      462.39      463.92     48.10 o 
   6  10   5      110.75      115.65     14.69 o 
   7  10   5      764.32      719.23     54.15 o 
   8  10   5      690.55      650.78     76.11 o 
   9  10   5        0.22       14.97      9.70 o 
  10  10   5       29.84       37.98     27.01 o 
  -6  11   5       87.92       43.91     14.42 o 
  -5  11   5      689.97      643.89     67.63 o 
  -4  11   5      371.02      375.67     39.25 o 
  -3  11   5       63.14       60.31     13.44 o 
  -2  11   5       16.30       27.02     13.79 o 
  -1  11   5      460.85      496.81     39.47 o 
   0  11   5      854.74      912.61     51.45 o 
   1  11   5      818.56      856.84     68.60 o 
   2  11   5      817.22      966.17     70.91 o 
   3  11   5        5.62       28.68     13.22 o 
   4  11   5       11.49       12.65     19.80 o 
   5  11   5        0.53       29.85      7.37 o 
   6  11   5      924.00      931.82     87.66 o 
   7  11   5      495.83      370.54     39.12 o 
   8  11   5       52.79       63.31     17.94 o 
   9  11   5      122.71       81.04     41.84 o 
  -5  12   5      388.00      338.73     41.83 o 
  -4  12   5        5.86       27.47      9.45 o 
  -3  12   5       36.09       42.89      8.96 o 
  -2  12   5       99.52       91.54     22.86 o 
  -1  12   5      197.67      209.95     25.68 o 
   0  12   5      374.19      428.45     35.77 o 
   1  12   5     1256.43     1403.57    125.29 o 
   2  12   5      419.83      453.39     46.35 o 
   3  12   5       51.66       55.04     14.84 o 
   4  12   5      272.85      243.78     35.12 o 
   5  12   5      307.44      298.47     37.87 o 
   6  12   5      213.50      204.01     25.48 o 
   7  12   5       78.00       71.61     17.29 o 
   8  12   5      149.92      217.94     68.85 o 
  -3  13   5      215.30      231.46     29.02 o 
  -2  13   5       68.58       60.16     11.89 o 
  -1  13   5       50.97       79.03     14.60 o 
   0  13   5     1160.67     1191.87    147.25 o 
   1  13   5      544.99      533.43     65.44 o 
   2  13   5       83.23       75.06     26.97 o 
   3  13   5      104.63      114.43     17.91 o 
   4  13   5      334.24      315.26     44.51 o 
   5  13   5       37.01       42.70     12.20 o 
   6  13   5       18.34       17.55      7.46 o 
   7  13   5       40.52       19.13     22.14 o 
  -1  14   5      456.39      400.45     60.76 o 
   0  14   5      304.49      241.59     34.86 o 
   1  14   5       17.76       60.98     29.88 o 
   2  14   5      282.57      276.62     39.24 o 
   3  14   5      394.94      335.48     58.78 o 
   4  14   5        8.56       13.33     18.11 o 
   5  14   5       67.30       37.67     15.04 o 
  -4 -10   6        6.47       19.40      8.19 o 
  -3 -10   6      965.03     1114.44    145.72 o 
  -2 -10   6      479.61      523.35     54.60 o 
  -1 -10   6        0.34       33.81     10.62 o 
   0 -10   6      135.73       96.44     18.05 o 
   1 -10   6      292.58      209.40     32.33 o 
   2 -10   6      223.27      147.73     30.01 o 
  -6  -9   6       48.32       38.39     17.52 o 
  -5  -9   6       39.25       28.30     16.35 o 
  -4  -9   6      356.25      312.36     45.67 o 
  -3  -9   6     1894.26     2416.40     76.42 o 
  -2  -9   6        8.49       41.79      8.97 o 
  -1  -9   6      211.49      247.18     27.96 o 
   0  -9   6      184.76      188.81     19.64 o 
   1  -9   6      135.83      107.29     15.66 o 
   2  -9   6      265.67      223.24     27.56 o 
   3  -9   6      614.73      495.49     49.43 o 
   4  -9   6      183.07       96.87     17.86 o 
  -7  -8   6        4.61       25.67     12.35 o 
  -6  -8   6      448.81      349.93     89.27 o 
  -5  -8   6      290.36      266.03     50.27 o 
  -4  -8   6      945.29      986.68    113.37 o 
  -3  -8   6       81.97       65.04     17.20 o 
  -2  -8   6      228.36      238.28     38.91 o 
  -1  -8   6      772.16      783.21     91.18 o 
   0  -8   6      174.72      136.35     22.30 o 
   1  -8   6      138.79      131.97     17.76 o 
   2  -8   6      451.02      503.85     40.33 o 
   3  -8   6       30.00       42.35      9.16 o 
   4  -8   6        7.83       34.42     11.61 o 
   5  -8   6        5.13       20.36      8.26 o 
   6  -8   6     1047.62      938.96    105.25 o 
  -8  -7   6      164.04      167.39     35.68 o 
  -7  -7   6      442.31      394.14     69.39 o 
  -6  -7   6     1078.16      950.16    155.35 o 
  -5  -7   6      579.57      476.91     43.94 o 
  -4  -7   6       61.61       52.71      9.87 o 
  -3  -7   6      641.58      573.51     62.47 o 
  -2  -7   6      227.07      215.47     27.30 o 
  -1  -7   6       90.97       94.78     14.62 o 
   0  -7   6      563.80      513.97     46.87 o 
   1  -7   6     3901.13     4456.88     92.24 o 
   2  -7   6     1543.76     1515.60    105.46 o 
   3  -7   6        6.70       24.26      6.49 o 
   4  -7   6      445.56      476.94     39.16 o 
   5  -7   6      536.07      521.53     44.03 o 
   6  -7   6      208.98      228.59     19.23 o 
   7  -7   6        0.91       24.17      9.17 o 
  -9  -6   6      212.10      178.78     39.81 o 
  -8  -6   6      388.20      315.60     54.22 o 
  -7  -6   6      704.51      742.14     96.59 o 
  -6  -6   6       72.03       56.98      9.84 o 
  -5  -6   6       66.49       33.68      6.61 o 
  -4  -6   6     1041.99     1041.31     56.01 o 
  -3  -6   6     1680.27     1711.18    110.73 o 
  -2  -6   6      180.48      122.84     12.81 o 
  -1  -6   6      345.40      342.56     26.26 o 
   0  -6   6     3028.74     3356.39    132.86 o 
   1  -6   6     2615.41     2745.06    128.32 o 
   2  -6   6       93.69      131.93     14.74 o 
   3  -6   6      608.86      603.47     48.80 o 
   4  -6   6      762.98      838.28     86.97 o 
   5  -6   6      325.28      292.56     28.65 o 
   6  -6   6      155.20      138.21     17.61 o 
   7  -6   6       54.60       48.05      5.74 o 
   8  -6   6      141.28      132.21     22.61 o 
  -9  -5   6      204.43      153.47     44.32 o 
  -8  -5   6      583.53      603.18     75.02 o 
  -7  -5   6       82.58       94.50     13.94 o 
  -6  -5   6      113.24       84.89     14.82 o 
  -5  -5   6      971.76      967.79     72.92 o 
  -4  -5   6     1125.72     1139.89     83.22 o 
  -3  -5   6      343.46      296.07     24.24 o 
  -2  -5   6     1207.27     1357.67     72.87 o 
  -1  -5   6     1534.65     1648.26     67.44 o 
   0  -5   6     1915.10     2042.69    121.26 o 
   1  -5   6       99.59       93.86     10.88 o 
   2  -5   6      818.80      858.52     54.01 o 
   3  -5   6      833.93      800.10     54.03 o 
   4  -5   6      254.33      226.35     19.12 o 
   5  -5   6      393.83      343.23     32.01 o 
   6  -5   6     1008.79     1010.26     97.28 o 
   7  -5   6      529.75      498.49     52.27 o 
   8  -5   6       57.78       47.30     10.58 o 
 -10  -4   6       11.86       32.68     11.78 o 
  -9  -4   6      575.06      571.67     97.31 o 
  -8  -4   6      198.18      160.21     25.94 o 
  -7  -4   6      220.13      144.45     33.00 o 
  -6  -4   6     1233.82     1328.88     99.33 o 
  -5  -4   6     2972.85     3299.16    125.45 o 
  -4  -4   6      210.13      191.74     15.52 o 
  -3  -4   6     3483.36     3748.30    127.05 o 
  -2  -4   6     1013.47     1078.06     58.89 o 
  -1  -4   6      951.75      985.71     47.43 o 
   0  -4   6      143.11      161.32     16.82 o 
   1  -4   6     1710.90     1763.77     83.39 o 
   2  -4   6     1649.59     1718.34     55.77 o 
   3  -4   6       82.19       86.75      8.23 o 
   4  -4   6     1809.93     1875.79    126.10 o 
   5  -4   6     1348.41     1409.31    111.67 o 
   6  -4   6       14.23       28.37      7.56 o 
   7  -4   6        0.06       19.02      4.23 o 
   8  -4   6      171.35      130.26     24.66 o 
   9  -4   6      971.79      807.14    135.92 o 
 -10  -3   6      448.57      378.53     83.15 o 
  -9  -3   6       11.61       24.01     12.24 o 
  -8  -3   6      391.02      327.80     32.87 o 
  -7  -3   6      761.12      766.99     51.83 o 
  -6  -3   6     3973.07     4223.88    164.73 o 
  -5  -3   6      977.35      965.05     70.33 o 
  -4  -3   6     3573.58     3723.66    193.07 o 
  -3  -3   6     2809.64     3200.45     99.34 o 
  -2  -3   6      524.44      558.95     30.11 o 
  -1  -3   6       69.79       63.42      5.86 o 
   0  -3   6     1188.49     1332.91     63.63 o 
   1  -3   6     1219.22     1350.59     35.83 o 
   2  -3   6       81.76       73.68      6.51 o 
   3  -3   6      204.43      211.56     11.71 o 
   4  -3   6     4994.18     5358.51    131.81 o 
   5  -3   6      503.37      506.89     39.15 o 
   6  -3   6      439.53      434.34     49.43 o 
   7  -3   6      349.55      296.46     48.84 o 
   8  -3   6      590.62      523.01     60.81 o 
   9  -3   6      203.24      213.41     31.31 o 
  10  -3   6      248.19      185.33     33.60 o 
 -10  -2   6        0.13       12.63     13.06 o 
  -9  -2   6      272.92      270.97     47.59 o 
  -8  -2   6      822.17      791.19     65.21 o 
  -7  -2   6      615.99      532.13     23.49 o 
  -6  -2   6      366.97      337.88     21.99 o 
  -5  -2   6     1357.71     1388.74     71.92 o 
  -4  -2   6     2091.55     2182.00     64.30 o 
  -3  -2   6       32.30       47.07      8.27 o 
  -2  -2   6       57.92       38.61      6.61 o 
  -1  -2   6      927.28      863.65     33.92 o 
   0  -2   6      709.97      743.22     28.42 o 
   1  -2   6        1.96       18.56      3.87 o 
   2  -2   6     3285.14     3390.71     58.02 o 
   3  -2   6     9192.08    10267.59    117.49 o 
   4  -2   6     3881.59     3984.18     71.79 o 
   5  -2   6     1000.46     1091.69     67.49 o 
   6  -2   6     1443.52     1502.32     71.29 o 
   7  -2   6      155.80      143.05     14.09 o 
   8  -2   6      210.29      165.68     25.42 o 
   9  -2   6       68.91       34.22      7.89 o 
  10  -2   6      366.89      319.47     61.19 o 
 -11  -1   6        5.06       20.05     19.70 o 
 -10  -1   6      678.16      478.23     94.33 o 
  -9  -1   6      547.28      480.33     68.73 o 
  -8  -1   6      159.52      135.07     13.19 o 
  -7  -1   6      268.45      229.05     20.45 o 
  -6  -1   6      658.78      355.62    113.41 o 
  -5  -1   6     1737.11     1931.92     85.94 o 
  -4  -1   6       14.03       25.72      8.34 o 
  -3  -1   6     1160.66     1214.49     82.46 o 
  -2  -1   6     7069.31     7319.79    138.66 o 
  -1  -1   6     6299.68     6254.56     71.98 o 
   0  -1   6      124.62      105.34      6.84 o 
   1  -1   6     1416.16     1356.83     44.25 o 
   2  -1   6     1115.25     1087.95     38.49 o 
   3  -1   6     6771.47     6950.43    101.85 o 
   4  -1   6       74.07       72.17      7.26 o 
   5  -1   6     1309.32     1385.75     56.07 o 
   6  -1   6      129.22      141.67      8.99 o 
   7  -1   6       49.14       34.93      9.78 o 
   8  -1   6       26.86       36.98      6.85 o 
   9  -1   6     1003.88     1018.99    130.69 o 
  10  -1   6      100.01       77.89     15.45 o 
  11  -1   6       72.11       52.12     18.03 o 
 -11   0   6      224.17      141.57     45.90 o 
 -10   0   6      492.62      347.26    104.80 o 
  -9   0   6      204.91      192.93     33.98 o 
  -8   0   6       87.79       71.36     13.56 o 
  -7   0   6       44.85       50.21      5.92 o 
  -6   0   6      434.89      472.50     32.99 o 
  -5   0   6       28.85       33.71      9.82 o 
  -4   0   6      868.36      792.94     58.25 o 
  -3   0   6     1462.37     1406.64     33.75 o 
  -2   0   6       41.81       18.84      7.00 o 
  -1   0   6     6414.15     6483.12     78.37 o 
   0   0   6     1816.39     1761.06     45.65 o 
   1   0   6      450.95      472.65     26.82 o 
   2   0   6     2837.25     2707.37     34.69 o 
   3   0   6        1.13       22.09      4.72 o 
   4   0   6     4672.63     4895.94     79.01 o 
   5   0   6      336.11      365.76     22.92 o 
   6   0   6      390.85      410.45     24.36 o 
   7   0   6     1001.90     1116.92     51.90 o 
   8   0   6     2826.13     3225.90     47.77 o 
   9   0   6      233.17      177.91     29.98 o 
  10   0   6       52.41       30.65      9.40 o 
  11   0   6      135.32      121.70     19.82 o 
 -11   1   6      468.87      396.67     96.88 o 
 -10   1   6       52.24       28.44      8.02 o 
  -9   1   6      143.11      125.32     17.92 o 
  -8   1   6      231.53      214.05     24.00 o 
  -7   1   6        1.22       29.46      6.82 o 
  -6   1   6      824.22      977.16     73.86 o 
  -5   1   6     1127.99     1228.51     71.48 o 
  -4   1   6     1927.39     2051.49     65.72 o 
  -3   1   6     3109.86     3124.69     73.18 o 
  -2   1   6      183.63      175.41     19.08 o 
  -1   1   6     2525.14     2439.23     42.60 o 
   0   1   6     2830.49     2813.41     59.10 o 
   1   1   6       10.44       24.50      9.07 o 
   2   1   6      103.64      142.43     10.33 o 
   3   1   6     4131.28     4267.78     51.04 o 
   4   1   6      212.71      223.22     11.38 o 
   5   1   6      670.16      721.24     29.91 o 
   6   1   6      518.94      559.83     36.47 o 
   7   1   6      597.58      643.56     44.88 o 
   8   1   6      352.59      323.22     29.66 o 
   9   1   6      315.46      241.80     27.01 o 
  10   1   6      198.63      160.86     23.48 o 
  11   1   6       27.92       40.38     14.56 o 
 -11   2   6        3.78       80.23     20.92 o 
 -10   2   6      462.85      428.89     74.22 o 
  -9   2   6      479.31      341.47     55.52 o 
  -8   2   6        6.26       27.25      6.19 o 
  -7   2   6      102.20      119.86     22.87 o 
  -6   2   6      876.03      908.86     62.22 o 
  -5   2   6      931.75     1115.59     59.56 o 
  -4   2   6     1134.15     1205.35     89.34 o 
  -3   2   6      132.30      130.72     16.02 o 
  -2   2   6     4891.63     4769.92     94.09 o 
  -1   2   6      845.38      753.34     50.94 o 
   0   2   6      429.55      436.78     42.71 o 
   1   2   6      568.66      585.85     26.10 o 
   2   2   6      472.82      462.84     24.27 o 
   3   2   6       20.56       30.57      9.08 o 
   4   2   6     1355.75     1328.84     52.13 o 
   5   2   6     1831.18     1803.46     74.82 o 
   6   2   6     2541.41     2593.93     84.74 o 
   7   2   6      951.79     1019.54     86.11 o 
   8   2   6     1272.45     1341.52     94.00 o 
   9   2   6      483.58      387.43     48.33 o 
  10   2   6        2.19       14.32      5.66 o 
  11   2   6       40.79       61.82     16.34 o 
 -10   3   6      175.87      166.44     32.15 o 
  -9   3   6      104.71       83.88     12.88 o 
  -8   3   6      180.71      159.03     24.54 o 
  -7   3   6     1467.90     1559.44    110.48 o 
  -6   3   6      843.25      825.56     54.51 o 
  -5   3   6       16.48       28.90      8.03 o 
  -4   3   6        0.97       19.29      4.78 o 
  -3   3   6      186.29      211.82     16.85 o 
  -2   3   6      772.41      722.66     29.21 o 
  -1   3   6      120.40      127.17     17.02 o 
   0   3   6     5365.16     5250.11     74.22 o 
   1   3   6      921.20      886.82     68.65 o 
   2   3   6      438.80      464.20     21.34 o 
   3   3   6      845.01      771.67     47.41 o 
   4   3   6      522.45      498.15     28.67 o 
   5   3   6      751.81      786.91     68.75 o 
   6   3   6     1309.65     1399.98     58.35 o 
   7   3   6       30.23       14.38      6.56 o 
   8   3   6      660.37      741.87     56.12 o 
   9   3   6       31.40       19.66      6.33 o 
  10   3   6       44.00       30.64      9.08 o 
  11   3   6       35.12       63.41     18.83 o 
 -10   4   6      192.29      130.93     39.93 o 
  -9   4   6       82.72       61.61     13.23 o 
  -8   4   6      525.22      500.29     59.24 o 
  -7   4   6      409.77      431.43     42.83 o 
  -6   4   6      284.06      309.47     32.41 o 
  -5   4   6      451.25      485.35     33.44 o 
  -4   4   6       36.66       51.25      7.72 o 
  -3   4   6      457.75      491.12     28.48 o 
  -2   4   6      531.34      501.67     32.00 o 
  -1   4   6     6573.34     6605.39    143.82 o 
   0   4   6     4630.96     4597.15     59.11 o 
   1   4   6       47.71       41.61      8.14 o 
   2   4   6     2061.45     1918.07     26.87 o 
   3   4   6     2908.95     3002.40     49.58 o 
   4   4   6      234.47      206.45     14.64 o 
   5   4   6       54.02       60.78     13.91 o 
   6   4   6       30.41       29.85      5.79 o 
   7   4   6     1034.63     1108.09     71.10 o 
   8   4   6       16.66       17.88      4.80 o 
   9   4   6     1129.51     1042.55    124.10 o 
  10   4   6      503.09      528.59     88.47 o 
  11   4   6      148.52      143.36     29.00 o 
 -10   5   6       77.58       64.56     16.23 o 
  -9   5   6      130.18      120.74     18.53 o 
  -8   5   6       75.54       45.47     12.64 o 
  -7   5   6      188.01      189.96     28.14 o 
  -6   5   6      784.41      749.67    101.92 o 
  -5   5   6      157.36      169.20     21.32 o 
  -4   5   6       32.61       31.17      5.92 o 
  -3   5   6     1103.25     1078.24     38.17 o 
  -2   5   6      876.41      838.17     44.37 o 
  -1   5   6       75.72      113.17     11.45 o 
   0   5   6      302.00      323.67     26.86 o 
   1   5   6       16.74       18.94      4.71 o 
   2   5   6     1479.35     1352.47     32.45 o 
   3   5   6      166.20      186.38     11.07 o 
   4   5   6      258.69      239.23     23.88 o 
   5   5   6      366.81      397.75     27.41 o 
   6   5   6      391.17      410.87     34.64 o 
   7   5   6       62.02       62.61      8.08 o 
   8   5   6      548.11      577.40     64.55 o 
   9   5   6     1010.24      997.27     63.88 o 
  10   5   6      346.78      339.83     64.07 o 
  11   5   6        3.19       30.13     13.21 o 
  -9   6   6       69.46       28.80     11.52 o 
  -8   6   6      347.25      301.58     44.59 o 
  -7   6   6     1392.09     1488.74    111.25 o 
  -6   6   6      183.56      160.27     23.61 o 
  -5   6   6     1612.30     1772.09     95.03 o 
  -4   6   6     2861.99     3144.53     86.62 o 
  -3   6   6     2349.79     2453.48     56.62 o 
  -2   6   6     1020.62     1051.19     64.75 o 
  -1   6   6       44.59       72.05     10.73 o 
   0   6   6      440.21      462.77     26.76 o 
   1   6   6     1425.00     1371.05     29.47 o 
   2   6   6        3.54       13.26      5.45 o 
   3   6   6     3398.66     3256.89     75.08 o 
   4   6   6      341.93      319.56     22.04 o 
   5   6   6      240.87      246.06     18.27 o 
   6   6   6       10.36       16.94      3.46 o 
   7   6   6      209.32      218.17     19.37 o 
   8   6   6      969.93      872.26     48.52 o 
   9   6   6      137.34      115.65     19.21 o 
  10   6   6        5.09       42.33     15.33 o 
  11   6   6      251.89      387.98    107.04 o 
  -9   7   6      138.23      125.89     21.59 o 
  -8   7   6      368.82      366.27     54.91 o 
  -7   7   6      436.50      419.36     55.04 o 
  -6   7   6      105.40      129.47     23.10 o 
  -5   7   6        4.40       26.47      6.55 o 
  -4   7   6     3819.65     3986.44    130.15 o 
  -3   7   6        7.52       30.46     12.84 o 
  -2   7   6     1186.99     1321.16     68.90 o 
  -1   7   6       33.13       41.51      6.26 o 
   0   7   6       38.78       50.36     10.79 o 
   1   7   6        7.46       33.15      8.14 o 
   2   7   6     2690.82     2699.82     62.14 o 
   3   7   6     2720.08     2776.33     82.09 o 
   4   7   6      236.61      245.08     36.22 o 
   5   7   6     1571.55     1578.35     85.89 o 
   6   7   6     1055.89     1081.55     86.87 o 
   7   7   6      339.85      357.49     28.81 o 
   8   7   6        1.07        8.06      3.64 o 
   9   7   6       10.12       15.42      6.72 o 
  10   7   6       77.26       57.44     21.78 o 
  11   7   6        0.55       21.45     11.46 o 
  -8   8   6        6.10       22.05      9.40 o 
  -7   8   6      202.22      214.15     22.91 o 
  -6   8   6     1331.71     1460.87     97.94 o 
  -5   8   6     1218.27     1286.42     80.40 o 
  -4   8   6       91.27       89.80     13.59 o 
  -3   8   6     1277.80     1358.27     82.52 o 
  -2   8   6     1051.96     1029.84     65.36 o 
  -1   8   6      118.45       93.69     12.16 o 
   0   8   6       40.13       55.10     40.86 o 
   1   8   6     1505.33     1381.83     99.90 o 
   2   8   6     3248.09     3313.60     65.65 o 
   3   8   6     1171.01     1217.82     71.08 o 
   4   8   6       12.08       24.59      3.69 o 
   5   8   6     1853.78     1927.17     66.05 o 
   6   8   6      322.23      372.19     32.22 o 
   7   8   6        9.72       18.28      8.46 o 
   8   8   6       27.86       24.60      4.06 o 
   9   8   6       13.80       19.75      5.10 o 
  10   8   6      168.22      197.14     27.14 o 
  11   8   6      158.95      163.30     32.19 o 
  -8   9   6      135.20      103.40     23.97 o 
  -7   9   6      384.66      421.17     56.70 o 
  -6   9   6      130.82      136.06     17.74 o 
  -5   9   6        0.08       19.81      7.01 o 
  -4   9   6     2238.56     2572.59     70.06 o 
  -3   9   6      614.94      690.73     53.84 o 
  -2   9   6       28.22       42.02      7.94 o 
  -1   9   6      480.74      519.21     41.17 o 
   0   9   6     1062.31     1160.46     88.30 o 
   1   9   6     1055.50     1141.60     78.14 o 
   2   9   6        1.14       28.66      8.51 o 
   3   9   6      710.34      742.78     63.68 o 
   4   9   6      338.92      346.51     34.94 o 
   5   9   6      584.83      643.93     54.61 o 
   6   9   6      100.14       92.58     12.06 o 
   7   9   6      700.38      738.71     57.24 o 
   8   9   6        6.69       19.99      5.12 o 
   9   9   6        0.12       14.23      3.94 o 
  10   9   6      174.84      208.99     32.82 o 
  -7  10   6       23.90       22.26     10.43 o 
  -6  10   6        1.48       14.12      9.88 o 
  -5  10   6      475.11      477.00     45.32 o 
  -4  10   6     1795.06     2022.90    100.93 o 
  -3  10   6        1.42       20.69     12.13 o 
  -2  10   6     1605.76     1697.82     84.24 o 
  -1  10   6     1965.93     2062.92     96.70 o 
   0  10   6     1300.07     1346.64     81.98 o 
   1  10   6        7.16       23.04      8.73 o 
   2  10   6      133.04      127.01     20.60 o 
   3  10   6     1203.21     1222.89    106.65 o 
   4  10   6     1141.53     1278.62     99.47 o 
   5  10   6     1775.73     1779.66    126.60 o 
   6  10   6     1857.43     1875.64    101.83 o 
   7  10   6       86.47       55.60     16.74 o 
   8  10   6       67.72       46.85     12.28 o 
   9  10   6        7.20       37.38     26.71 o 
  10  10   6      403.88      314.01    119.43 o 
  -6  11   6      374.09      297.67     43.38 o 
  -5  11   6      443.47      415.09     46.25 o 
  -4  11   6       31.44       40.50     11.52 o 
  -3  11   6      389.82      403.44     35.00 o 
  -2  11   6     1302.16     1418.29     89.47 o 
  -1  11   6      486.71      507.43     53.41 o 
   0  11   6      123.95      102.70     16.05 o 
   1  11   6     1124.04     1313.26     39.22 o 
   2  11   6       90.67      146.21     26.06 o 
   3  11   6        9.40       64.41     20.11 o 
   4  11   6       64.76       62.05     14.42 o 
   5  11   6     1589.16     1786.35    110.23 o 
   6  11   6      288.66      248.66     36.48 o 
   7  11   6      252.38      180.00     27.98 o 
   8  11   6      234.76      170.08     37.96 o 
   9  11   6      345.89      323.35     70.89 o 
  -5  12   6      154.17      132.05     19.84 o 
  -4  12   6      295.57      256.66     29.17 o 
  -3  12   6      519.62      567.03     44.19 o 
  -2  12   6      515.91      578.67     51.11 o 
  -1  12   6       19.40       29.05      9.50 o 
   0  12   6      938.50     1016.33     68.70 o 
   1  12   6      321.40      385.90     32.65 o 
   2  12   6      127.06      108.85     29.35 o 
   3  12   6      383.01      438.38     44.28 o 
   4  12   6     1289.81     1373.83    149.80 o 
   5  12   6      673.73      692.17     65.93 o 
   6  12   6        1.36       28.99     10.88 o 
   7  12   6      541.34      406.85     60.74 o 
   8  12   6      501.14      482.59    121.26 o 
  -3  13   6       37.13       32.92     10.55 o 
  -2  13   6        5.90       28.46     11.29 o 
  -1  13   6      671.00      790.59     53.18 o 
   0  13   6      938.96      823.13     61.71 o 
   1  13   6       24.86       26.21     17.06 o 
   2  13   6      380.83      380.68     52.66 o 
   3  13   6      883.71      870.33    103.95 o 
   4  13   6      472.84      520.87     63.21 o 
   5  13   6       14.80       20.75      9.34 o 
   6  13   6      178.10      189.12     50.13 o 
   7  13   6      128.74      119.19     20.08 o 
  -1  14   6      787.40      721.31     94.26 o 
   0  14   6       20.87       29.96      9.67 o 
   1  14   6     1037.64     1017.55     99.68 o 
   2  14   6      319.50      274.04     39.84 o 
   3  14   6      187.22      173.05     30.52 o 
   4  14   6        2.25       14.29     23.00 o 
  -4  -9   7      526.83      344.45     67.64 o 
  -3  -9   7       59.01       64.05     15.72 o 
  -2  -9   7      820.43     1092.75    103.45 o 
  -1  -9   7      909.41      952.71    168.74 o 
   0  -9   7       49.65       55.22     18.97 o 
   1  -9   7        4.39       22.45      7.08 o 
   2  -9   7       35.64       29.87      8.30 o 
  -6  -8   7      682.18      555.68    114.08 o 
  -5  -8   7      215.49      155.31     43.55 o 
  -4  -8   7      124.87       91.33     17.98 o 
  -3  -8   7      241.83      188.95     28.04 o 
  -2  -8   7     1642.46     2011.96    156.99 o 
  -1  -8   7      110.16       99.19     15.64 o 
   0  -8   7       55.32       53.10     14.81 o 
   1  -8   7       44.15       57.51     13.54 o 
   2  -8   7      149.51      120.44     15.16 o 
   3  -8   7        0.46       23.53      6.62 o 
   4  -8   7      235.17      237.90     27.78 o 
  -7  -7   7      744.32      649.44    152.64 o 
  -6  -7   7      215.54      152.63     44.51 o 
  -5  -7   7      213.63      143.70     42.10 o 
  -4  -7   7       44.43       49.37      8.27 o 
  -3  -7   7     1489.25     1609.26    217.44 o 
  -2  -7   7      559.71      434.50     66.31 o 
  -1  -7   7      374.22      349.31     48.74 o 
   0  -7   7      952.54      866.59     67.84 o 
   1  -7   7      298.16      310.48     30.23 o 
   2  -7   7       10.32       22.26      7.26 o 
   3  -7   7      501.07      564.53     58.26 o 
   4  -7   7      749.89      851.85     63.11 o 
   5  -7   7      790.59      793.67     68.46 o 
   6  -7   7       14.40       21.12      9.81 o 
  -8  -6   7     1021.86      777.09    202.54 o 
  -7  -6   7      242.75      221.25     34.14 o 
  -6  -6   7       75.56       55.01     19.90 o 
  -5  -6   7      156.57      117.00     20.17 o 
  -4  -6   7      614.32      499.94     63.28 o 
  -3  -6   7      192.33      136.56     19.09 o 
  -2  -6   7      501.22      495.36     49.13 o 
  -1  -6   7      570.09      625.36     43.16 o 
   0  -6   7      898.48      897.02     86.92 o 
   1  -6   7      156.87      175.07     18.24 o 
   2  -6   7     1320.29     1474.47    102.03 o 
   3  -6   7      845.19     1092.86     91.41 o 
   4  -6   7      434.32      475.62     42.94 o 
   5  -6   7      107.54      111.42     15.75 o 
   6  -6   7      398.98      434.56     40.63 o 
   7  -6   7      246.51      229.26     27.85 o 
  -9  -5   7      923.65      862.89    187.37 o 
  -8  -5   7      469.32      354.52     68.75 o 
  -7  -5   7        0.40       63.12     19.90 o 
  -6  -5   7      122.13       92.12     21.14 o 
  -5  -5   7      110.10       92.57     16.35 o 
  -4  -5   7      103.39      115.24     16.34 o 
  -3  -5   7      232.12      219.77     25.45 o 
  -2  -5   7     1077.03     1089.61     97.57 o 
  -1  -5   7     1668.82     1785.58     83.68 o 
   0  -5   7        9.72       17.25      6.71 o 
   1  -5   7     3152.33     3357.95    149.60 o 
   2  -5   7     1892.65     1994.42     81.12 o 
   3  -5   7        1.03       27.57      6.58 o 
   4  -5   7       46.01       48.75     16.26 o 
   5  -5   7      481.21      469.33     52.04 o 
   6  -5   7      557.07      525.20     61.32 o 
   7  -5   7        1.66       34.76      9.54 o 
   8  -5   7      149.99      144.69     17.35 o 
  -9  -4   7      150.40      148.33     40.88 o 
  -8  -4   7       29.77       41.82     12.96 o 
  -7  -4   7       99.48       73.60     16.33 o 
  -6  -4   7      124.18       96.08     19.50 o 
  -5  -4   7      100.23       79.25     24.07 o 
  -4  -4   7      417.69      410.86     47.19 o 
  -3  -4   7      552.10      601.46     68.66 o 
  -2  -4   7      628.46      586.32     40.77 o 
  -1  -4   7      172.74      137.59      9.58 o 
   0  -4   7     1102.01     1235.02     77.05 o 
   1  -4   7     1411.44     1483.69     74.71 o 
   2  -4   7      134.32      133.49     17.74 o 
   3  -4   7       43.04       45.35      7.25 o 
   4  -4   7      207.31      203.37     20.45 o 
   5  -4   7      516.49      567.05     50.67 o 
   6  -4   7      155.25      120.63     18.51 o 
   7  -4   7      974.20      924.33    106.35 o 
   8  -4   7      475.55      381.82     47.65 o 
   9  -4   7      264.43      238.62     46.11 o 
 -10  -3   7      188.98      138.30     46.00 o 
  -9  -3   7       92.85      111.38     27.09 o 
  -8  -3   7      816.27      940.39     48.11 o 
  -7  -3   7       95.19      102.91     15.66 o 
  -6  -3   7      511.90      469.04     47.99 o 
  -5  -3   7     1192.32     1208.66    141.82 o 
  -4  -3   7     1351.35     1389.99     94.90 o 
  -3  -3   7        3.25       10.91      5.04 o 
  -2  -3   7      328.35      287.07     25.23 o 
  -1  -3   7      298.17      325.37     20.25 o 
   0  -3   7     2505.68     2608.14     75.15 o 
   1  -3   7       36.83       43.55      6.42 o 
   2  -3   7      377.22      376.89     24.27 o 
   3  -3   7       43.30       76.95     72.99 o 
   4  -3   7      146.63      131.15     20.82 o 
   5  -3   7       64.50       86.65     10.24 o 
   6  -3   7      480.66      484.75     46.11 o 
   7  -3   7      325.19      341.74     53.98 o 
   8  -3   7      480.33      431.90     42.83 o 
   9  -3   7        6.94       15.93      8.28 o 
 -10  -2   7       96.50       66.87     18.15 o 
  -9  -2   7      290.65      227.52     56.91 o 
  -8  -2   7       25.98       12.89      3.32 o 
  -7  -2   7        0.79       14.66      5.38 o 
  -6  -2   7     1333.11     1448.04     74.05 o 
  -5  -2   7     1270.44     1244.93     99.28 o 
  -4  -2   7      541.79      547.82     36.04 o 
  -3  -2   7       65.65       69.64     11.97 o 
  -2  -2   7      720.51      788.13     38.48 o 
  -1  -2   7      649.21      681.49     45.05 o 
   0  -2   7       80.50       98.28      8.67 o 
   1  -2   7     2985.92     3083.88     92.91 o 
   2  -2   7     1520.67     1643.74     67.08 o 
   3  -2   7       27.98       31.28      5.17 o 
   4  -2   7      514.49      499.75     33.23 o 
   5  -2   7     1600.42     1723.70     76.92 o 
   6  -2   7      131.92      109.56     18.95 o 
   7  -2   7      151.70      143.52     17.15 o 
   8  -2   7       15.48       42.86     11.21 o 
   9  -2   7      301.38      246.54     39.58 o 
  10  -2   7       84.59       53.70     10.56 o 
 -10  -1   7      123.38       72.13     33.21 o 
  -9  -1   7       23.51       22.77      4.18 o 
  -8  -1   7       67.45       68.64      8.88 o 
  -7  -1   7       44.84       31.63      6.51 o 
  -6  -1   7     1272.90     1386.79    104.21 o 
  -5  -1   7      805.93      772.47     72.82 o 
  -4  -1   7     1926.41     2102.84     85.34 o 
  -3  -1   7      378.29      417.38     27.48 o 
  -2  -1   7        3.85       29.79      7.78 o 
  -1  -1   7       42.17       59.34      8.68 o 
   0  -1   7      373.30      390.18     20.12 o 
   1  -1   7     2356.33     2320.27     68.80 o 
   2  -1   7      741.98      742.63     40.80 o 
   3  -1   7      744.89      765.71     35.98 o 
   4  -1   7     2804.66     2972.16    102.31 o 
   5  -1   7     1425.40     1521.14     68.24 o 
   6  -1   7       12.14       33.66      9.25 o 
   7  -1   7        6.47       13.88      6.98 o 
   8  -1   7       13.84       20.95      5.81 o 
   9  -1   7      242.71      171.73     34.94 o 
  10  -1   7      127.17      123.55     35.44 o 
 -10   0   7       34.36       37.60     10.66 o 
  -9   0   7      668.53      432.32     64.39 o 
  -8   0   7       77.86       47.75      7.02 o 
  -7   0   7       34.30       47.46     11.74 o 
  -6   0   7       20.21       23.06      7.93 o 
  -5   0   7      264.81      294.32     73.58 o 
  -4   0   7      195.76      206.83     19.73 o 
  -3   0   7      658.96      697.11     40.89 o 
  -2   0   7     1723.85     1838.76     90.76 o 
  -1   0   7     2652.39     2739.90     58.08 o 
   0   0   7      714.47      722.54     31.86 o 
   1   0   7      101.20       93.07      7.57 o 
   2   0   7       17.92       24.58      6.48 o 
   3   0   7      746.78      753.58     33.77 o 
   4   0   7     1528.40     1605.91     35.14 o 
   5   0   7       88.03       99.61     10.63 o 
   6   0   7      194.47      208.79     18.75 o 
   7   0   7      460.53      395.83     40.75 o 
   8   0   7       94.32       73.04     29.46 o 
   9   0   7       58.53       49.32     19.16 o 
  10   0   7      495.33      474.08     61.62 o 
 -10   1   7      363.38      271.76     77.79 o 
  -9   1   7        2.53       18.85      8.88 o 
  -8   1   7       17.04       21.23      5.21 o 
  -7   1   7       47.61       36.64      8.26 o 
  -6   1   7      368.48      382.37     38.23 o 
  -5   1   7     1748.52     1803.37    118.71 o 
  -4   1   7      188.28      201.41     19.12 o 
  -3   1   7     1079.86      962.15     90.66 o 
  -2   1   7     1811.74     1792.98     52.00 o 
  -1   1   7      794.16      728.79     60.52 o 
   0   1   7        0.23       11.60      8.49 o 
   1   1   7      481.05      523.57     28.37 o 
   2   1   7      201.83      211.42     12.11 o 
   3   1   7      168.15      170.38     14.06 o 
   4   1   7        4.38       25.14      4.08 o 
   5   1   7     1907.88     2064.19     68.01 o 
   6   1   7        8.04       21.01      6.43 o 
   7   1   7      911.02      964.36     66.20 o 
   8   1   7      795.21      794.38     80.67 o 
   9   1   7      540.12      489.51     88.61 o 
  10   1   7      169.67      145.00     27.81 o 
  11   1   7       50.59       42.54     20.17 o 
 -10   2   7      462.33      337.17     97.89 o 
  -9   2   7      365.39      280.61     32.59 o 
  -8   2   7      313.81      293.82     35.34 o 
  -7   2   7      279.76      306.64     37.41 o 
  -6   2   7      325.67      368.77     36.28 o 
  -5   2   7      115.88      138.96     16.74 o 
  -4   2   7     1392.39     1552.22     93.34 o 
  -3   2   7     1977.89     2105.46     52.92 o 
  -2   2   7     1171.80     1120.15     37.54 o 
  -1   2   7      693.40      705.99     33.24 o 
   0   2   7      636.91      637.48     31.61 o 
   1   2   7      160.52      159.07      9.91 o 
   2   2   7       85.41       82.07      8.93 o 
   3   2   7      551.83      529.75     37.45 o 
   4   2   7     4509.36     4623.40     92.03 o 
   5   2   7      265.36      252.87     23.06 o 
   6   2   7      143.38      108.92     21.85 o 
   7   2   7      208.30      227.56     34.46 o 
   8   2   7       46.57       38.09      8.24 o 
   9   2   7      259.35      226.78     47.73 o 
  10   2   7        0.14       22.77     12.22 o 
  11   2   7        1.07       15.03     20.31 o 
 -10   3   7       81.31       38.69     10.79 o 
  -9   3   7      851.43      900.43     87.16 o 
  -8   3   7     1325.37     1393.21    142.33 o 
  -7   3   7      229.97      211.12     33.69 o 
  -6   3   7      349.70      316.83     38.96 o 
  -5   3   7     1213.09     1336.46     74.39 o 
  -4   3   7     1182.14     1226.23     55.51 o 
  -3   3   7     2242.10     2270.54     72.84 o 
  -2   3   7      578.30      612.90     27.69 o 
  -1   3   7     5747.87     5829.35    115.92 o 
   0   3   7      225.78      208.34     12.77 o 
   1   3   7     2003.88     1920.87     83.82 o 
   2   3   7       49.44       59.32      6.82 o 
   3   3   7      117.91       91.11     11.38 o 
   4   3   7     1117.03     1004.35     33.13 o 
   5   3   7      217.64      205.12     16.22 o 
   6   3   7     1480.83     1523.00     81.09 o 
   7   3   7     1209.50     1193.10     98.31 o 
   8   3   7       39.70       55.30     30.46 o 
   9   3   7      119.52       65.49     18.76 o 
  10   3   7        5.83       36.61     17.03 o 
  11   3   7       13.86       22.38     16.42 o 
 -10   4   7      451.89      329.47     75.45 o 
  -9   4   7      407.46      372.81     56.62 o 
  -8   4   7      369.52      348.21     40.38 o 
  -7   4   7       66.49       72.41     12.93 o 
  -6   4   7     1638.83     1708.47    138.46 o 
  -5   4   7      454.56      428.79     36.50 o 
  -4   4   7        8.08       24.85      6.49 o 
  -3   4   7      885.90      891.00     45.41 o 
  -2   4   7     2917.88     2875.09     59.55 o 
  -1   4   7       54.31       70.85      8.65 o 
   0   4   7     1482.36     1232.40     51.79 o 
   1   4   7     4228.05     4490.69     80.98 o 
   2   4   7     4817.33     4745.10    103.31 o 
   3   4   7      963.49      945.64     56.41 o 
   4   4   7     1051.39      946.79     58.15 o 
   5   4   7      709.96      754.63     58.99 o 
   6   4   7      674.00      667.79     47.69 o 
   7   4   7       29.21       23.16      6.25 o 
   8   4   7      421.09      448.85     75.61 o 
   9   4   7      217.95      217.37     45.85 o 
  10   4   7      197.04      202.09     69.46 o 
  11   4   7        0.09       30.11      8.32 o 
  -9   5   7       72.69       70.92     16.22 o 
  -8   5   7      298.23      326.31     47.10 o 
  -7   5   7      942.45      905.98    109.70 o 
  -6   5   7        2.65       12.72      8.12 o 
  -5   5   7      354.24      348.66     34.48 o 
  -4   5   7      290.13      280.85     25.62 o 
  -3   5   7     1826.11     1902.75     68.75 o 
  -2   5   7      641.37      658.38     57.48 o 
  -1   5   7     3295.90     3424.99     92.81 o 
   0   5   7     2604.61     2530.65     65.40 o 
   1   5   7     3287.17     3481.26     63.70 o 
   2   5   7      382.52      382.01     26.38 o 
   3   5   7     1516.25     1493.42     34.24 o 
   4   5   7      658.27      555.77     35.01 o 
   5   5   7       66.51       75.96     10.05 o 
   6   5   7        0.01        9.19      9.58 o 
   7   5   7     1344.05     1308.74     71.63 o 
   8   5   7      603.93      536.11     64.12 o 
   9   5   7       15.56       27.65     13.08 o 
  10   5   7      288.27      308.26     52.94 o 
  11   5   7      489.84      403.69     92.41 o 
  -9   6   7      159.34      133.94     23.95 o 
  -8   6   7      650.30      654.76     77.03 o 
  -7   6   7      241.98      230.08     37.78 o 
  -6   6   7      712.46      649.37     61.70 o 
  -5   6   7     1334.81     1608.33     90.67 o 
  -4   6   7      598.86      628.84     48.03 o 
  -3   6   7      207.78      178.30     15.05 o 
  -2   6   7      499.77      506.52     31.92 o 
  -1   6   7     1509.06     1431.94     52.38 o 
   0   6   7     1957.52     2023.25     54.04 o 
   1   6   7       25.95       36.04      5.08 o 
   2   6   7     1400.39     1371.69     73.01 o 
   3   6   7     1030.02     1014.67     44.19 o 
   4   6   7      220.93      213.22     17.97 o 
   5   6   7       91.53       86.02      9.19 o 
   6   6   7     1421.45     1450.04     71.16 o 
   7   6   7     1547.03     1586.54    105.17 o 
   8   6   7      235.05      172.96     30.03 o 
   9   6   7      814.53      784.59     98.94 o 
  10   6   7      191.17      175.97     38.99 o 
  11   6   7      258.76      224.00     48.16 o 
  -9   7   7      285.50      226.07     39.83 o 
  -8   7   7      475.46      390.06     51.11 o 
  -7   7   7      518.27      445.26     58.54 o 
  -6   7   7     2213.57     2520.59    122.21 o 
  -5   7   7      727.63      791.58     56.85 o 
  -4   7   7        3.32       21.14      6.49 o 
  -3   7   7      723.21      770.24     62.83 o 
  -2   7   7     2728.80     2851.89     81.87 o 
  -1   7   7      778.22      723.04     63.44 o 
   0   7   7      334.86      323.98     16.83 o 
   1   7   7     2200.30     2302.44     67.33 o 
   2   7   7     3454.85     3608.61     80.48 o 
   3   7   7      895.47      926.05     53.78 o 
   4   7   7     2819.29     3122.18    216.97 o 
   5   7   7      700.35      698.76     59.26 o 
   6   7   7      659.38      602.34     58.63 o 
   7   7   7      258.08      190.74     25.21 o 
   8   7   7      129.81      121.12     19.32 o 
   9   7   7      482.79      459.85     87.83 o 
  10   7   7      165.46      138.06     34.79 o 
  11   7   7       17.72       29.45     15.64 o 
  -8   8   7      122.49       92.90     18.11 o 
  -7   8   7     2006.77     2654.28    183.39 o 
  -6   8   7     1310.77     1460.68    125.23 o 
  -5   8   7      180.85      157.63     18.75 o 
  -4   8   7      374.21      382.78     34.49 o 
  -3   8   7     3271.64     3654.69    116.13 o 
  -2   8   7      258.87      263.37     27.12 o 
  -1   8   7      141.03      164.68     14.76 o 
   0   8   7     1306.68     1378.72     83.46 o 
   1   8   7     1520.61     1489.59     71.59 o 
   2   8   7       23.07       35.17      6.37 o 
   3   8   7     2165.61     2125.48     71.24 o 
   4   8   7      516.51      562.56     46.02 o 
   5   8   7      330.80      371.10     44.47 o 
   6   8   7       49.75       45.75     13.76 o 
   7   8   7      786.60      773.88     51.03 o 
   8   8   7      197.18      142.94     25.30 o 
   9   8   7      134.02      105.18     20.14 o 
  10   8   7       66.27       66.05     19.65 o 
  -7   9   7      348.38      374.41     48.72 o 
  -6   9   7        4.11       20.30      6.58 o 
  -5   9   7      252.70      255.68     32.39 o 
  -4   9   7      652.68      674.45     67.16 o 
  -3   9   7      230.39      208.43     24.57 o 
  -2   9   7     1042.48      968.95     69.32 o 
  -1   9   7      544.84      538.09     38.25 o 
   0   9   7     1297.41     1393.74     85.03 o 
   1   9   7      752.85      689.46     52.82 o 
   2   9   7     3354.17     3595.54    141.42 o 
   3   9   7     7502.44     8679.46    243.86 o 
   4   9   7     1766.16     1804.83     72.65 o 
   5   9   7       11.29       12.35      7.95 o 
   6   9   7      644.33      721.57     54.14 o 
   7   9   7      743.88      735.08     55.25 o 
   8   9   7       10.16       12.90      3.81 o 
   9   9   7      116.47       90.57     18.75 o 
  10   9   7      495.55      386.32    171.43 o 
  -7  10   7       97.52       85.22     19.64 o 
  -6  10   7       65.04       69.85     16.33 o 
  -5  10   7      365.05      396.39     35.20 o 
  -4  10   7      344.68      323.90     27.16 o 
  -3  10   7     1333.18     1404.34     90.91 o 
  -2  10   7     1088.63     1155.74     87.52 o 
  -1  10   7      619.16      623.60     43.30 o 
   0  10   7      249.68      228.58     29.26 o 
   1  10   7      404.66      423.68     38.73 o 
   2  10   7     2066.47     2216.19    114.70 o 
   3  10   7       30.11       36.31     17.96 o 
   4  10   7       87.12       56.27     17.50 o 
   5  10   7      512.47      445.90     53.77 o 
   6  10   7      228.98      228.34     30.45 o 
   7  10   7       63.86       50.32     11.39 o 
   8  10   7       99.14       81.99     15.24 o 
   9  10   7      477.08      360.72     86.61 o 
  -6  11   7      167.48      186.18     26.97 o 
  -5  11   7      290.60      265.89     24.65 o 
  -4  11   7      478.62      520.52     43.99 o 
  -3  11   7     2736.99     2937.82     99.15 o 
  -2  11   7        4.82        6.16      6.78 o 
  -1  11   7      166.55      123.15     23.26 o 
   0  11   7      304.05      242.60     25.65 o 
   1  11   7     1456.92     1547.97     87.07 o 
   2  11   7      185.71      168.01     21.83 o 
   3  11   7      153.60      106.87     31.80 o 
   4  11   7      565.29      663.98     68.01 o 
   5  11   7      687.06      750.14     89.31 o 
   6  11   7      103.85       97.65     12.80 o 
   7  11   7      864.80      992.33     72.19 o 
   8  11   7      476.87      419.33     53.31 o 
   9  11   7      368.90      292.68    122.27 o 
  -4  12   7     1339.70     1446.84    125.98 o 
  -3  12   7      339.24      295.48     30.89 o 
  -2  12   7        7.62       46.96      9.37 o 
  -1  12   7      145.59      145.85     23.21 o 
   0  12   7      532.24      574.30     49.81 o 
   1  12   7      206.86      186.56     25.70 o 
   2  12   7      258.18      309.64     76.86 o 
   3  12   7      285.52      361.59     36.97 o 
   4  12   7      546.69      645.51     76.78 o 
   5  12   7        9.04       52.11     14.72 o 
   6  12   7     1343.11     1515.63    134.93 o 
   7  12   7      256.40      198.60     27.16 o 
   8  12   7        2.06       60.12     33.51 o 
  -3  13   7       59.40       64.43     10.80 o 
  -2  13   7      307.56      332.13     44.93 o 
  -1  13   7      266.53      231.74     18.88 o 
   0  13   7        1.72       38.98      7.93 o 
   1  13   7      266.36      223.64     25.08 o 
   2  13   7      117.42      108.06     24.38 o 
   3  13   7      300.16      328.30     43.88 o 
   4  13   7      198.99      234.52     29.57 o 
   5  13   7      719.47      768.28    121.26 o 
   6  13   7      893.78     1070.68    114.21 o 
   0  14   7      429.70      367.61     43.40 o 
   1  14   7      494.66      453.68     61.84 o 
   2  14   7       30.31       28.26     13.28 o 
   3  14   7        0.13       15.53      6.60 o 
   4  14   7      541.54      420.53     66.46 o 
  -4  -8   8      223.81      167.89     33.31 o 
  -3  -8   8      604.47      522.96     85.52 o 
  -2  -8   8      141.50       74.31     24.24 o 
  -1  -8   8       79.98       60.17     14.60 o 
   0  -8   8      132.10      128.26     22.75 o 
   1  -8   8      392.86      372.03     41.57 o 
   2  -8   8      262.25      256.88     27.45 o 
   3  -8   8      134.18      126.58     19.76 o 
  -6  -7   8       26.76       33.69     16.57 o 
  -5  -7   8      273.35      259.06     53.13 o 
  -4  -7   8      744.72      648.79     92.03 o 
  -3  -7   8      402.77      301.33     64.46 o 
  -2  -7   8       14.22       11.99      8.86 o 
  -1  -7   8      157.50      117.43     20.98 o 
   0  -7   8      171.56      148.21     18.88 o 
   1  -7   8       58.26       77.55     18.73 o 
   2  -7   8      161.12      169.33     21.16 o 
   3  -7   8      224.17      260.88     27.29 o 
   4  -7   8       93.71       84.46     16.59 o 
   5  -7   8       25.99       24.42      9.25 o 
  -7  -6   8      156.79      136.26     87.85 o 
  -6  -6   8      110.88       48.78     36.76 o 
  -5  -6   8      509.86      470.13     94.18 o 
  -4  -6   8      429.81      502.84     70.53 o 
  -3  -6   8       84.21       70.55     15.63 o 
  -2  -6   8      644.62      644.96     82.01 o 
  -1  -6   8        0.28       14.09     14.22 o 
   0  -6   8      165.61      149.31     22.48 o 
   1  -6   8      124.76      125.00     17.83 o 
   2  -6   8      205.69      221.78     26.46 o 
   3  -6   8       82.91       49.46     11.18 o 
   4  -6   8       31.58       46.01     10.14 o 
   5  -6   8      506.13      473.56     55.56 o 
   6  -6   8      640.48      503.24     74.21 o 
  -8  -5   8       39.75       61.53     18.43 o 
  -7  -5   8      237.48      243.60     48.87 o 
  -6  -5   8       20.87       47.13     31.28 o 
  -5  -5   8       13.49       13.29      6.89 o 
  -4  -5   8        6.19       13.99      6.27 o 
  -3  -5   8      477.69      522.41     90.50 o 
  -2  -5   8        9.37       32.46     11.36 o 
  -1  -5   8     1155.77     1352.69    152.79 o 
   0  -5   8     1191.32     1323.66     73.95 o 
   1  -5   8      470.39      449.58     46.71 o 
   2  -5   8       15.58       33.44      8.85 o 
   3  -5   8       22.83       50.22      8.42 o 
   4  -5   8      262.59      305.64     41.24 o 
   5  -5   8      691.38      791.83     70.73 o 
   6  -5   8       76.57       33.22     12.34 o 
   7  -5   8      268.04      226.55     28.12 o 
  -8  -4   8      578.89      661.53    139.23 o 
  -7  -4   8       77.89       49.18     15.00 o 
  -6  -4   8        0.45       11.48      7.97 o 
  -5  -4   8       36.45       23.55     17.56 o 
  -4  -4   8      296.27      254.93     32.66 o 
  -3  -4   8      223.82      163.48     27.53 o 
  -2  -4   8      141.00      127.38     18.39 o 
  -1  -4   8      899.86      938.34     77.46 o 
   0  -4   8     1099.75     1082.77     75.93 o 
   1  -4   8       69.47       62.80     11.23 o 
   2  -4   8      105.20       97.38     14.88 o 
   3  -4   8       51.66       57.60     11.61 o 
   4  -4   8       30.79       25.76      6.80 o 
   5  -4   8       43.09       47.11     14.42 o 
   6  -4   8      287.95      308.20     34.74 o 
   7  -4   8      270.68      240.30     33.17 o 
   8  -4   8       27.23       21.56      7.85 o 
  -9  -3   8      221.14      151.16     40.28 o 
  -8  -3   8       21.03       36.16     16.44 o 
  -7  -3   8      828.35      789.73    126.41 o 
  -6  -3   8        9.66       21.31      6.37 o 
  -5  -3   8       30.03       33.73      8.68 o 
  -4  -3   8        2.27       17.62      7.78 o 
  -3  -3   8      772.57      707.36     60.13 o 
  -2  -3   8      863.19      924.33     74.11 o 
  -1  -3   8       83.77       81.09      8.91 o 
   0  -3   8       31.91       29.56      7.26 o 
   1  -3   8      555.87      579.18     46.27 o 
   2  -3   8      189.01      159.25     18.80 o 
   3  -3   8        0.03       16.35      5.48 o 
   4  -3   8       34.65       45.98      8.52 o 
   5  -3   8      244.35      231.78     26.19 o 
   6  -3   8      471.19      453.95     45.07 o 
   7  -3   8       28.97       44.61     14.08 o 
   8  -3   8      238.01      235.97     29.22 o 
  -9  -2   8       27.05       55.45     35.95 o 
  -8  -2   8      649.25      699.54     77.34 o 
  -7  -2   8     1250.91     1137.10    107.31 o 
  -6  -2   8      127.69      101.97     21.63 o 
  -5  -2   8      174.36      134.93     15.81 o 
  -4  -2   8     1237.69     1176.39     87.14 o 
  -3  -2   8      869.16      899.69     67.87 o 
  -2  -2   8      869.11      879.76     62.09 o 
  -1  -2   8      960.41      971.44     52.10 o 
   0  -2   8     1123.38     1302.49     58.87 o 
   1  -2   8      527.10      531.08     29.89 o 
   2  -2   8      430.46      412.26     32.98 o 
   3  -2   8      272.03      316.10     24.86 o 
   4  -2   8       49.45       56.62     10.55 o 
   5  -2   8      534.72      512.02     46.10 o 
   6  -2   8        0.04       15.51      6.61 o 
   7  -2   8      257.68      252.32     32.10 o 
   8  -2   8      262.86      216.26     30.50 o 
   9  -2   8      116.31       57.08     14.76 o 
  -9  -1   8      481.59      392.88     62.15 o 
  -8  -1   8      988.16     1107.27     88.81 o 
  -7  -1   8      376.99      321.92     35.77 o 
  -6  -1   8        1.59       15.00      5.85 o 
  -5  -1   8     1931.12     1973.53    137.67 o 
  -4  -1   8      352.92      415.87     34.71 o 
  -3  -1   8      408.93      385.06     27.71 o 
  -2  -1   8      962.22     1018.19     54.06 o 
  -1  -1   8      235.60      255.67     17.54 o 
   0  -1   8      646.28      645.69     50.58 o 
   1  -1   8     1185.45     1230.73     68.39 o 
   2  -1   8     4182.11     4466.79    108.04 o 
   3  -1   8      926.18      962.80     44.68 o 
   4  -1   8        0.55       29.53      5.22 o 
   5  -1   8       88.85       90.36     25.88 o 
   6  -1   8      251.88      234.93     25.54 o 
   7  -1   8      168.74      137.83     37.08 o 
   8  -1   8       93.98       68.77     17.60 o 
   9  -1   8       23.26       31.72      7.97 o 
 -10   0   8       80.09       67.64     32.50 o 
  -9   0   8      618.24      488.96     60.64 o 
  -8   0   8      198.33      178.66     21.85 o 
  -7   0   8       66.35       56.33     13.03 o 
  -6   0   8      879.72      836.57     95.45 o 
  -5   0   8     1456.95     1535.88    128.52 o 
  -4   0   8      374.20      373.10     30.63 o 
  -3   0   8      775.06      797.71     60.07 o 
  -2   0   8       86.59       83.98     12.41 o 
  -1   0   8     1139.12     1161.54     70.41 o 
   0   0   8      759.68      799.84     41.97 o 
   1   0   8     2575.99     2677.32     64.31 o 
   2   0   8     2503.47     2693.33     59.96 o 
   3   0   8     1081.79     1171.95     59.15 o 
   4   0   8      226.01      203.65     12.22 o 
   5   0   8     1954.68     2110.08     88.90 o 
   6   0   8       18.07       17.00     16.39 o 
   7   0   8       46.56       52.34     22.25 o 
   8   0   8        0.38       29.92     10.97 o 
   9   0   8      268.97      322.92     42.30 o 
  10   0   8        0.21       21.04      9.60 o 
 -10   1   8      528.79      479.34    125.93 o 
  -9   1   8       56.87       68.38     14.28 o 
  -8   1   8      171.96      140.28     17.24 o 
  -7   1   8      397.79      367.17     49.04 o 
  -6   1   8      264.15      232.47     26.04 o 
  -5   1   8      586.07      567.59     57.58 o 
  -4   1   8     1476.38     1414.74     67.28 o 
  -3   1   8      726.21      742.11     63.59 o 
  -2   1   8       24.68       32.05      6.86 o 
  -1   1   8        0.38       32.78      6.15 o 
   0   1   8     2582.44     2503.27     55.62 o 
   1   1   8     1623.64     1588.66     67.52 o 
   2   1   8      184.78      176.15     14.02 o 
   3   1   8      419.16      433.23     31.43 o 
   4   1   8     1885.54     1774.81     99.77 o 
   5   1   8       43.71       45.12     14.70 o 
   6   1   8     1093.22     1317.48    170.33 o 
   7   1   8      575.76      663.87     96.38 o 
   8   1   8      646.22      743.74    120.75 o 
   9   1   8       35.95       11.70      9.33 o 
  10   1   8      232.92      237.42     51.78 o 
 -10   2   8      111.09      109.27     41.03 o 
  -9   2   8      284.74      256.44     50.77 o 
  -8   2   8      229.65      232.70     26.74 o 
  -7   2   8      228.23      211.42     39.34 o 
  -6   2   8        2.27       22.11      5.98 o 
  -5   2   8     2858.89     3123.58    167.31 o 
  -4   2   8     2090.85     2241.25    108.69 o 
  -3   2   8        0.16       13.42      4.23 o 
  -2   2   8     1090.43     1139.83     41.57 o 
  -1   2   8     4183.42     4516.49     94.17 o 
   0   2   8      504.26      493.00     29.73 o 
   1   2   8       10.63       20.77      5.29 o 
   2   2   8      155.99      169.83      9.91 o 
   3   2   8     1270.04     1350.57     59.44 o 
   4   2   8      196.97      179.55     14.77 o 
   5   2   8     1633.92     1667.16    102.49 o 
   6   2   8      361.71      371.21     38.96 o 
   7   2   8        5.72       17.90      9.69 o 
   8   2   8      328.57      353.97     66.09 o 
   9   2   8       58.25       78.51     20.66 o 
  10   2   8      387.56      407.37     76.89 o 
  -9   3   8      661.40      542.85     94.52 o 
  -8   3   8       16.34       21.42      8.48 o 
  -7   3   8      215.01      174.55     32.33 o 
  -6   3   8     2600.59     3028.01    123.57 o 
  -5   3   8     3175.23     3532.75    119.28 o 
  -4   3   8       88.15      114.40     14.44 o 
  -3   3   8      901.67      941.61     84.17 o 
  -2   3   8     2716.18     2724.98     88.67 o 
  -1   3   8     2367.01     2501.16     91.29 o 
   0   3   8      573.53      576.30     31.56 o 
   1   3   8      616.38      570.94     54.34 o 
   2   3   8      912.00      979.96     45.80 o 
   3   3   8      405.24      419.66     28.33 o 
   4   3   8     3065.62     3114.97     86.04 o 
   5   3   8     3440.13     3659.90    101.94 o 
   6   3   8      566.38      578.81     57.34 o 
   7   3   8        2.39       19.72      7.58 o 
   8   3   8      571.07      681.18    112.45 o 
   9   3   8      321.75      355.66     50.30 o 
  10   3   8       10.66       -0.77     12.95 o 
  11   3   8       16.01       18.79     16.78 o 
  -9   4   8        5.29       20.83      9.45 o 
  -8   4   8      283.23      254.05     31.81 o 
  -7   4   8      934.37     1021.80     97.01 o 
  -6   4   8     1153.91     1382.77     88.97 o 
  -5   4   8       97.12       99.30     20.35 o 
  -4   4   8      588.61      630.85     42.57 o 
  -3   4   8     1125.14     1138.94     65.71 o 
  -2   4   8      790.90      761.39     37.89 o 
  -1   4   8     1430.47     1464.59     66.20 o 
   0   4   8     3899.16     4058.24    158.41 o 
   1   4   8      420.53      415.53     23.52 o 
   2   4   8       71.23       78.67      6.87 o 
   3   4   8      399.68      343.00     18.81 o 
   4   4   8     5441.48     5705.38    166.73 o 
   5   4   8     1680.38     1668.59     82.41 o 
   6   4   8        1.57       14.93      6.71 o 
   7   4   8      150.66      174.40     25.68 o 
   8   4   8      785.70      738.31    113.75 o 
   9   4   8        5.08       11.43      8.50 o 
  10   4   8       53.61       32.38     12.10 o 
  11   4   8       88.71       73.26     22.20 o 
  -9   5   8      403.55      358.46     62.99 o 
  -8   5   8      425.07      457.06     42.14 o 
  -7   5   8     1539.62     1536.47    186.23 o 
  -6   5   8       18.44       18.27      9.29 o 
  -5   5   8     1545.40     1661.69     64.90 o 
  -4   5   8      665.83      716.93     59.59 o 
  -3   5   8     1044.13     1011.06     69.86 o 
  -2   5   8      725.90      648.23     63.19 o 
  -1   5   8     9441.62     8081.95    633.90 o 
   0   5   8      509.49      462.17     50.99 o 
   1   5   8      625.37      619.30    113.75 o 
   2   5   8      579.98      580.74     28.69 o 
   3   5   8     3172.25     3267.03     69.08 o 
   4   5   8     1888.83     1800.27     73.91 o 
   5   5   8      152.86      164.00     12.69 o 
   6   5   8     1017.72     1003.31    101.59 o 
   7   5   8      892.09      850.22     67.88 o 
   8   5   8       35.18       27.35      7.76 o 
   9   5   8      680.12      613.34    115.68 o 
  10   5   8      279.78      347.67     46.25 o 
  11   5   8      176.44      142.24     38.31 o 
  -9   6   8      289.77      271.97     45.39 o 
  -8   6   8      479.35      501.86     82.72 o 
  -7   6   8       26.57       17.93     17.68 o 
  -6   6   8      103.76      147.23     22.42 o 
  -5   6   8       88.89       98.75     12.52 o 
  -4   6   8       45.83       56.86      9.16 o 
  -3   6   8       91.51       75.08      9.65 o 
  -2   6   8     4677.79     4958.52    142.18 o 
  -1   6   8     4488.59     4818.91    116.97 o 
   0   6   8      420.31      390.66     29.24 o 
   1   6   8      722.62      604.98     37.53 o 
   2   6   8     2292.80     2382.56     86.95 o 
   3   6   8     1331.09     1387.87     73.21 o 
   4   6   8      191.17      145.56     13.34 o 
   5   6   8      757.97      642.39     36.30 o 
   6   6   8      662.88      637.93     52.63 o 
   7   6   8        1.18       13.92      9.79 o 
   8   6   8     2168.46     2298.24    148.63 o 
   9   6   8      865.67      778.35    173.08 o 
  10   6   8       10.02       34.18     16.76 o 
  -8   7   8        0.12       29.95      7.36 o 
  -7   7   8     1306.85     1380.39    272.17 o 
  -6   7   8      475.29      596.96     98.58 o 
  -5   7   8       57.40       43.69      9.80 o 
  -4   7   8       33.01       48.12     14.55 o 
  -3   7   8     2457.38     2639.99    166.08 o 
  -2   7   8     3427.36     3657.48    102.61 o 
  -1   7   8      331.86      320.92     22.12 o 
   0   7   8     1726.72     1753.14     72.37 o 
   1   7   8      286.14      298.05     24.35 o 
   2   7   8      493.25      468.68     58.78 o 
   3   7   8       20.00       38.02     28.21 o 
   4   7   8     1667.94     1677.00    153.21 o 
   5   7   8      174.25      188.99     46.65 o 
   6   7   8      212.77      148.51     20.70 o 
   7   7   8      832.03      839.61    112.25 o 
   8   7   8     2043.77     2327.72    181.94 o 
   9   7   8      143.97      181.33     29.13 o 
  10   7   8       23.70       54.66     15.93 o 
  -8   8   8      700.87      483.29     88.73 o 
  -7   8   8      666.46      595.30     62.03 o 
  -6   8   8      208.06      189.92     21.90 o 
  -5   8   8     1001.90      951.38     84.65 o 
  -4   8   8      652.19      731.61     59.24 o 
  -3   8   8     2225.48     2522.31    112.41 o 
  -2   8   8        7.79       22.39      5.56 o 
  -1   8   8     1593.05     1669.57     97.26 o 
   0   8   8      144.26      169.33     15.54 o 
   1   8   8      288.68      306.15     21.91 o 
   2   8   8      684.89      707.87     49.22 o 
   3   8   8      668.65      693.12     48.58 o 
   4   8   8       74.28       71.83     10.49 o 
   5   8   8       48.77       40.33     22.24 o 
   6   8   8      469.72      463.38     70.71 o 
   7   8   8     2708.31     2815.30    105.60 o 
   8   8   8      261.53      173.56     32.31 o 
   9   8   8      132.09      114.22     23.46 o 
  10   8   8       22.02       27.53     18.38 o 
  -7   9   8        0.78       30.61      9.08 o 
  -6   9   8      706.64      708.78     73.89 o 
  -5   9   8      310.99      305.58     30.02 o 
  -4   9   8      198.78      226.31     26.32 o 
  -3   9   8       37.26       34.47      9.70 o 
  -2   9   8     1057.25     1061.20     67.60 o 
  -1   9   8     1068.90     1037.94     79.62 o 
   0   9   8        7.66       20.59      6.33 o 
   1   9   8      869.62      843.36     67.74 o 
   2   9   8     4071.71     4308.62    137.19 o 
   3   9   8      949.69      933.14     75.93 o 
   4   9   8      545.96      529.65     44.27 o 
   5   9   8      148.86      140.24     18.29 o 
   6   9   8     1796.19     1900.27     93.10 o 
   7   9   8      338.35      299.09     42.51 o 
   8   9   8      227.62      138.41     20.80 o 
   9   9   8      278.39      219.66     31.22 o 
  10   9   8       48.94       73.94     23.36 o 
  -6  10   8      348.48      258.32     34.55 o 
  -5  10   8       32.78       27.52     10.50 o 
  -4  10   8        1.12       22.38      8.43 o 
  -3  10   8      333.46      300.13     38.92 o 
  -2  10   8      125.36       98.61     15.99 o 
  -1  10   8       37.85       38.06      7.01 o 
   0  10   8      138.33      137.03     24.12 o 
   1  10   8     2056.59     2175.77    116.87 o 
   2  10   8      493.20      498.07     60.46 o 
   3  10   8      386.27      321.62     32.14 o 
   4  10   8      828.97      808.89     85.56 o 
   5  10   8      297.05      286.85     42.03 o 
   6  10   8      215.87      167.01     20.53 o 
   7  10   8      151.21      140.21     18.14 o 
   8  10   8      207.07      170.15     33.33 o 
   9  10   8       38.86       25.51     23.87 o 
  -5  11   8       55.55       31.11     10.79 o 
  -4  11   8       62.53       68.08     18.91 o 
  -3  11   8      238.68      208.24     21.47 o 
  -2  11   8      134.72      104.64     20.00 o 
  -1  11   8      415.74      359.95     31.88 o 
   0  11   8      658.45      676.78     59.43 o 
   1  11   8      644.86      693.25     69.38 o 
   2  11   8       20.12       42.29      8.93 o 
   3  11   8      585.51      666.66     63.38 o 
   4  11   8      191.97      142.12     24.69 o 
   5  11   8       93.20       63.57     14.32 o 
   6  11   8      286.53      262.28     41.54 o 
   7  11   8      174.14      184.90     53.97 o 
   8  11   8       93.15      115.92     41.16 o 
  -4  12   8       44.81       36.05      9.22 o 
  -3  12   8       33.00       53.57      9.22 o 
  -2  12   8      308.46      385.96     38.24 o 
  -1  12   8       53.93       52.69     13.57 o 
   0  12   8      286.66      281.93     35.04 o 
   1  12   8       33.75       27.99     10.24 o 
   2  12   8      333.83      302.60     32.49 o 
   3  12   8       36.20       45.39     43.21 o 
   4  12   8       85.99       59.93     31.38 o 
   5  12   8      110.44      112.00     20.55 o 
   6  12   8      256.33      229.16     35.01 o 
   7  12   8       13.49       26.27     14.86 o 
  -2  13   8       36.90       32.01      9.23 o 
  -1  13   8        0.05       26.79      7.20 o 
   0  13   8        7.84       20.52     14.37 o 
   1  13   8      157.95      213.30     40.79 o 
   2  13   8      269.14      228.84     26.82 o 
   3  13   8       46.59       38.46     16.25 o 
   4  13   8      438.15      421.79     48.53 o 
   5  13   8      297.98      314.55     78.20 o 
   6  13   8        6.30        3.38     11.84 o 
   1  14   8        0.78       19.32     12.94 o 
   2  14   8      104.14       88.89     19.83 o 
   3  14   8      156.47      173.23     33.47 o 
  -4  -7   9        7.69       25.51     43.06 o 
  -3  -7   9      144.12      174.36     39.50 o 
  -2  -7   9      105.70       98.11     19.94 o 
  -1  -7   9       47.92       34.50     13.85 o 
   0  -7   9        4.64       14.07     11.01 o 
   1  -7   9       14.18       32.39     10.55 o 
   2  -7   9      307.72      268.13     36.48 o 
   3  -7   9        1.31       22.78      8.99 o 
  -6  -6   9      158.33      139.29     45.12 o 
  -5  -6   9       22.29       22.30     22.24 o 
  -4  -6   9      409.67      349.09     73.93 o 
  -3  -6   9      926.92      888.19    177.32 o 
  -2  -6   9       11.89       46.30     10.69 o 
  -1  -6   9       81.97       83.94     28.66 o 
   0  -6   9        3.55       18.05      5.56 o 
   1  -6   9       52.58       57.07     11.70 o 
   2  -6   9        0.64       27.08     10.25 o 
   3  -6   9      379.20      367.10     43.77 o 
   4  -6   9      494.94      508.52     48.86 o 
   5  -6   9       55.76       45.22      9.98 o 
  -7  -5   9      173.99      137.56     39.82 o 
  -6  -5   9       57.81       41.75     21.25 o 
  -5  -5   9       80.72       73.21     20.26 o 
  -4  -5   9      229.32      199.08     35.31 o 
  -3  -5   9        0.61       22.29     15.67 o 
  -2  -5   9      488.84      571.57    131.41 o 
  -1  -5   9       71.56       16.44     30.32 o 
   0  -5   9       40.02       37.37     10.93 o 
   1  -5   9       21.97       41.73      9.34 o 
   2  -5   9      580.69      604.46     51.19 o 
   3  -5   9      790.17      856.87     78.27 o 
   4  -5   9       80.06       79.62     13.40 o 
   5  -5   9       33.78       52.82      9.66 o 
   6  -5   9      372.80      279.65     36.32 o 
  -7  -4   9       81.89       60.66     19.75 o 
  -6  -4   9      147.62      154.82     34.17 o 
  -5  -4   9      145.12      129.37     23.99 o 
  -4  -4   9        0.65       10.62     16.87 o 
  -3  -4   9      953.80      999.47    162.59 o 
  -2  -4   9      705.16      654.32    110.00 o 
  -1  -4   9        4.96       35.51     11.54 o 
   0  -4   9      370.23      244.30     29.68 o 
   1  -4   9      835.92      886.72     71.82 o 
   2  -4   9      557.67      570.37     58.26 o 
   3  -4   9        2.72        7.30      4.96 o 
   4  -4   9        3.57       17.58      8.81 o 
   5  -4   9       74.04       83.56     15.33 o 
   6  -4   9      134.97      124.58     20.32 o 
   7  -4   9       71.21       69.61     13.63 o 
  -8  -3   9       66.67       88.05     29.76 o 
  -7  -3   9      666.14      548.21    108.89 o 
  -6  -3   9        7.99       20.01      6.39 o 
  -5  -3   9        2.38       13.27      8.97 o 
  -4  -3   9      490.88      465.08     54.94 o 
  -3  -3   9     1871.12     1907.12    209.53 o 
  -2  -3   9      306.33      265.64     84.39 o 
  -1  -3   9      333.79      388.69     59.29 o 
   0  -3   9     1628.37     1810.76    100.56 o 
   1  -3   9     1580.10     1673.44     79.31 o 
   2  -3   9       52.16       50.17      8.90 o 
   3  -3   9        8.48       24.04      6.71 o 
   4  -3   9      116.40       87.18     19.97 o 
   5  -3   9      143.27      134.75     23.13 o 
   6  -3   9      155.77      157.21     20.81 o 
   7  -3   9      838.00      724.62     96.73 o 
   8  -3   9       47.97       33.45      8.97 o 
  -8  -2   9      461.31      458.31     86.03 o 
  -7  -2   9        4.88       13.48     11.88 o 
  -6  -2   9      387.88      283.33     32.04 o 
  -5  -2   9      480.57      375.78     42.40 o 
  -4  -2   9     1019.97     1024.38     76.56 o 
  -3  -2   9      408.25      387.23     35.62 o 
  -2  -2   9       49.44       45.60      9.02 o 
  -1  -2   9      478.95      561.62     70.35 o 
   0  -2   9     1086.79     1265.88     84.56 o 
   1  -2   9       50.06       47.98      8.68 o 
   2  -2   9     2160.69     2285.36     81.64 o 
   3  -2   9       14.02       23.61      5.74 o 
   4  -2   9       25.01       24.36      6.48 o 
   5  -2   9       68.70       45.80      9.56 o 
   6  -2   9     1395.91     1567.24    102.01 o 
   7  -2   9      582.88      494.97     60.96 o 
   8  -2   9        4.01       26.44     10.58 o 
  -9  -1   9      566.22      309.84     93.40 o 
  -8  -1   9      113.93       93.16     16.10 o 
  -7  -1   9     1280.99     1163.60     96.37 o 
  -6  -1   9     1059.38     1013.31     94.81 o 
  -5  -1   9      704.07      817.10     56.61 o 
  -4  -1   9       31.89       36.37      9.17 o 
  -3  -1   9     1563.01     1556.35    113.57 o 
  -2  -1   9     2743.80     2941.25    137.03 o 
  -1  -1   9      824.37      820.91     62.39 o 
   0  -1   9      177.89      180.38     14.88 o 
   1  -1   9     1465.37     1461.64    144.66 o 
   2  -1   9      225.50      219.46     20.22 o 
   3  -1   9       52.40       34.23      6.18 o 
   4  -1   9       54.33       55.56      6.96 o 
   5  -1   9      606.14      616.75     45.38 o 
   6  -1   9     1484.96     1661.43     80.93 o 
   7  -1   9       69.94       80.46     14.82 o 
   8  -1   9       26.16       25.13      6.16 o 
   9  -1   9      196.54      177.96     24.79 o 
  -9   0   9      350.69      209.18     67.59 o 
  -8   0   9      538.99      520.79     69.14 o 
  -7   0   9     1567.89     1694.68     71.65 o 
  -6   0   9     1029.79      963.36    161.51 o 
  -5   0   9      315.48      229.72     27.79 o 
  -4   0   9      304.66      310.79     33.90 o 
  -3   0   9      278.43      310.40     26.73 o 
  -2   0   9       30.91       28.55      9.11 o 
  -1   0   9       34.66       28.99      7.77 o 
   0   0   9     2909.25     3141.87    123.59 o 
   1   0   9     3332.53     3488.37    108.64 o 
   2   0   9     1315.55     1451.79     87.35 o 
   3   0   9     1186.39     1391.12    121.93 o 
   4   0   9     1053.75     1165.61     88.01 o 
   5   0   9      816.70      837.21     64.23 o 
   6   0   9       39.92       18.49     10.42 o 
   7   0   9     1069.55     1122.14    107.80 o 
   8   0   9      308.61      377.08     64.02 o 
   9   0   9        3.18       28.38     16.15 o 
  -9   1   9       42.69       48.13      8.65 o 
  -8   1   9      740.18      866.08     79.75 o 
  -7   1   9      227.47      207.50     23.36 o 
  -6   1   9       75.38       37.94      9.00 o 
  -5   1   9      714.52      603.77     72.54 o 
  -4   1   9     1627.24     1735.96    119.74 o 
  -3   1   9        3.36       19.57      6.72 o 
  -2   1   9       72.73       58.53      7.21 o 
  -1   1   9     1342.66     1492.33    112.25 o 
   0   1   9     5877.12     6628.67     80.72 o 
   1   1   9        6.41       19.52      6.94 o 
   2   1   9     4142.44     4244.84    113.93 o 
   3   1   9     1676.81     1784.96    132.80 o 
   4   1   9      554.36      571.73     51.77 o 
   5   1   9       89.39       74.08     12.97 o 
   6   1   9      261.30      259.07     39.67 o 
   7   1   9       90.23      133.96     30.21 o 
   8   1   9       89.66      146.43     45.19 o 
   9   1   9      502.55      475.11     94.24 o 
  10   1   9      670.89      583.13    128.30 o 
  -9   2   9      566.04      472.37     93.43 o 
  -8   2   9      235.34      229.94     29.17 o 
  -7   2   9       77.23       50.16     21.25 o 
  -6   2   9      407.82      407.92     44.95 o 
  -5   2   9     2586.60     2886.99    176.90 o 
  -4   2   9       13.54       25.69      9.09 o 
  -3   2   9     2182.88     2055.61    121.30 o 
  -2   2   9     1172.84     1115.08     78.68 o 
  -1   2   9     2461.84     2512.45     93.03 o 
   0   2   9      955.32     1001.54     52.67 o 
   1   2   9     2354.96     2452.97    106.89 o 
   2   2   9      657.03      691.25     52.46 o 
   3   2   9      235.74      219.65     15.41 o 
   4   2   9       28.45       38.15      5.80 o 
   5   2   9     1377.30     1539.64     96.70 o 
   6   2   9      432.72      554.23    100.08 o 
   7   2   9      314.77      318.11     51.76 o 
   8   2   9      294.38      311.61     44.33 o 
   9   2   9      968.32     1110.53    246.17 o 
  10   2   9      436.99      385.95     81.75 o 
  -9   3   9      118.11      102.30     30.80 o 
  -8   3   9       57.04       52.73     11.05 o 
  -7   3   9      213.78      239.37     28.96 o 
  -6   3   9     1553.42     1608.16    111.21 o 
  -5   3   9       59.04       51.89      7.94 o 
  -4   3   9     2468.70     2804.53    139.72 o 
  -3   3   9      772.66      833.91     54.36 o 
  -2   3   9      986.44      980.09     54.66 o 
  -1   3   9     1036.81     1002.77     66.34 o 
   0   3   9     2062.63     2037.52     85.03 o 
   1   3   9     2069.75     2293.66    119.93 o 
   2   3   9      109.07      106.00      8.93 o 
   3   3   9       14.17       26.35      5.42 o 
   4   3   9     1585.06     1588.50    156.98 o 
   5   3   9     1173.54     1385.62    122.05 o 
   6   3   9      144.70      251.52     51.59 o 
   7   3   9      249.05      261.04     55.58 o 
   8   3   9     1322.10     1454.83    209.40 o 
   9   3   9      813.72      960.60    176.72 o 
  10   3   9        9.26       27.35     21.94 o 
  -9   4   9      114.96       97.95     18.20 o 
  -8   4   9      224.89      258.89     28.85 o 
  -7   4   9      433.90      340.41     45.31 o 
  -6   4   9      171.02      150.16     26.37 o 
  -5   4   9     2408.02     2862.24     60.35 o 
  -4   4   9     2678.39     3014.29    104.51 o 
  -3   4   9       86.87       74.31     12.75 o 
  -2   4   9       67.14       52.55     11.76 o 
  -1   4   9      821.89      760.33     54.19 o 
   0   4   9     2455.63     2519.39     72.40 o 
   1   4   9       19.99       35.16      5.80 o 
   2   4   9      481.58      477.07     31.94 o 
   3   4   9     2586.61     2826.91    146.30 o 
   4   4   9     2059.59     2152.24    153.14 o 
   5   4   9      308.95      287.70     35.82 o 
   6   4   9     1308.55     1407.05     82.33 o 
   7   4   9      288.13      325.62     59.24 o 
   8   4   9      597.23      606.98     94.13 o 
   9   4   9       12.19       46.90     10.86 o 
  10   4   9      322.46      325.58     89.77 o 
  -8   5   9       94.49       59.54     12.37 o 
  -7   5   9      260.44      221.72     32.12 o 
  -6   5   9      235.24      222.14     33.33 o 
  -5   5   9     2605.13     3158.36     56.69 o 
  -4   5   9      322.59      346.06     28.80 o 
  -3   5   9       26.46       28.87      6.64 o 
  -2   5   9        3.25       16.91      7.05 o 
  -1   5   9      298.96      262.67     20.81 o 
   0   5   9       72.27       46.23     10.92 o 
   1   5   9      471.39      410.07     32.58 o 
   2   5   9     1453.88     1443.82    117.03 o 
   3   5   9     2444.33     2569.10     64.34 o 
   4   5   9      202.99      192.49     21.14 o 
   5   5   9     3541.94     3784.45    187.93 o 
   6   5   9      420.79      419.69     81.24 o 
   7   5   9       24.72       62.49     16.68 o 
   8   5   9        2.00        8.91      9.54 o 
   9   5   9      389.03      383.16     59.57 o 
  10   5   9      111.51      117.72     25.90 o 
  -8   6   9        6.37       28.69      7.72 o 
  -7   6   9        0.80       35.32     23.46 o 
  -6   6   9      482.13      408.63     77.42 o 
  -5   6   9        1.11       26.20      8.69 o 
  -4   6   9      314.89      329.35     41.57 o 
  -3   6   9      915.86      997.42     91.61 o 
  -2   6   9      957.49      930.39    103.70 o 
  -1   6   9       44.48       46.17      7.57 o 
   0   6   9     3065.43     3114.02    104.70 o 
   1   6   9     1158.73     1234.64    108.46 o 
   2   6   9      998.94     1045.25     79.05 o 
   3   6   9       44.01       21.69     11.21 o 
   4   6   9     1632.95     1693.07    169.56 o 
   5   6   9     1051.66      791.58    104.79 o 
   6   6   9       32.52       34.68      9.24 o 
   7   6   9       65.28       88.97     26.09 o 
   8   6   9      491.92      491.83     92.23 o 
   9   6   9        0.96       35.25     12.93 o 
  10   6   9       55.81       68.10     33.21 o 
  -8   7   9       32.23       43.00     15.60 o 
  -7   7   9      497.82      541.19    106.73 o 
  -6   7   9      690.46      572.59     79.52 o 
  -5   7   9      254.91      256.39     26.06 o 
  -4   7   9      756.46      738.07     68.46 o 
  -3   7   9       59.18       57.23      9.70 o 
  -2   7   9      100.49       87.73     14.59 o 
  -1   7   9     1277.82     1313.71     83.49 o 
   0   7   9     1619.58     1697.74    125.21 o 
   1   7   9      209.45      197.55     20.53 o 
   2   7   9      101.79       88.15     11.05 o 
   3   7   9      108.48      104.15     14.92 o 
   4   7   9      275.28      245.41     28.68 o 
   5   7   9       72.03       58.24     17.29 o 
   6   7   9      329.29      319.59     67.81 o 
   7   7   9      286.46      382.67     50.85 o 
   8   7   9       53.01       63.25     29.04 o 
   9   7   9      233.16      211.62     37.70 o 
  10   7   9       59.20       52.75     22.17 o 
  -7   8   9       24.47       21.62     11.50 o 
  -6   8   9      644.59      629.31     86.21 o 
  -5   8   9      147.87      170.42     32.89 o 
  -4   8   9       79.32       72.44     20.76 o 
  -3   8   9        0.16       19.98      6.42 o 
  -2   8   9      589.67      573.79     73.47 o 
  -1   8   9     1360.16     1333.34     75.20 o 
   0   8   9       12.94       19.28      5.31 o 
   1   8   9       63.72       47.47      7.15 o 
   2   8   9      460.38      423.87     40.15 o 
   3   8   9     1236.90     1209.66    111.45 o 
   4   8   9       11.69       15.56      6.49 o 
   5   8   9      568.70      538.12     92.87 o 
   6   8   9     1014.26      866.42    128.02 o 
   7   8   9      515.99      494.20     84.24 o 
   8   8   9      286.62      356.46     74.54 o 
   9   8   9      396.16      310.57     47.37 o 
  -6   9   9      234.68      213.47     27.66 o 
  -5   9   9      101.56       82.63     14.37 o 
  -4   9   9       59.38       96.24     14.37 o 
  -3   9   9       11.80       24.59      7.78 o 
  -2   9   9     1497.71     1495.01    118.23 o 
  -1   9   9       16.57       19.74      6.14 o 
   0   9   9      436.87      415.88     46.93 o 
   1   9   9        0.99       22.48      8.86 o 
   2   9   9       87.53       69.92     15.11 o 
   3   9   9       65.30       76.02     12.10 o 
   4   9   9      129.19      124.27     18.19 o 
   5   9   9      623.78      589.23     56.62 o 
   6   9   9      354.62      388.58     48.07 o 
   7   9   9       51.31       69.41     19.52 o 
   8   9   9      433.06      436.54     56.59 o 
   9   9   9        0.45       19.03      7.86 o 
  -6  10   9        1.12       20.55      8.34 o 
  -5  10   9       92.18       91.54     18.35 o 
  -4  10   9      106.19       75.35     17.56 o 
  -3  10   9       46.78       39.19     14.48 o 
  -2  10   9        0.08       13.43      6.74 o 
  -1  10   9      931.83      864.38     74.36 o 
   0  10   9      557.84      519.21     58.53 o 
   1  10   9       12.97       18.67      6.46 o 
   2  10   9      874.19      800.89     59.56 o 
   3  10   9     1298.04     1304.56     82.50 o 
   4  10   9        0.74       19.70      6.91 o 
   5  10   9        3.16       16.91      5.72 o 
   6  10   9       27.68       28.77      7.74 o 
   7  10   9      683.21      650.03     70.34 o 
   8  10   9      102.22       81.75     20.61 o 
  -4  11   9        1.05       21.86      7.49 o 
  -3  11   9        0.20       15.48      6.96 o 
  -2  11   9      279.01      402.01     35.08 o 
  -1  11   9      128.08       89.95     14.06 o 
   0  11   9        1.37       35.94      7.85 o 
   1  11   9      326.22      298.04     37.85 o 
   2  11   9      716.81      713.36     59.91 o 
   3  11   9       78.83       64.76     12.44 o 
   4  11   9       19.71       30.50     23.82 o 
   5  11   9       16.91       51.07     27.16 o 
   6  11   9       65.93       64.10     16.51 o 
   7  11   9      134.22      123.87     36.73 o 
   8  11   9      255.11      187.21     64.79 o 
  -3  12   9      150.60      110.17     22.40 o 
  -2  12   9      118.95       92.09     25.53 o 
  -1  12   9        0.27       19.94     11.58 o 
   0  12   9       17.94       31.68     11.49 o 
   1  12   9      421.75      442.90     45.15 o 
   2  12   9       68.33       49.30     13.64 o 
   3  12   9      212.06      212.65     23.26 o 
   4  12   9        1.11       17.53      9.24 o 
   5  12   9        2.15       55.77     19.18 o 
   6  12   9      117.56      188.84    437.27 o 
   7  12   9      260.16      186.48     34.77 o 
  -1  13   9       92.70       51.57     12.44 o 
   0  13   9      220.12      167.71     21.28 o 
   1  13   9       90.01       52.28     22.72 o 
   2  13   9      298.71      301.47     36.60 o 
   3  13   9      229.12      244.23     41.40 o 
   4  13   9       38.24       44.99     15.10 o 
   5  13   9       23.41       36.19     12.90 o 
  -4  -6  10      260.37      223.83     33.60 o 
  -3  -6  10       22.26       67.45     40.62 o 
  -2  -6  10       94.97       92.78     24.83 o 
  -1  -6  10      203.19      196.75     31.38 o 
   0  -6  10      113.66      116.25     13.36 o 
   1  -6  10        0.75       16.93      6.12 o 
   2  -6  10      168.50      132.33     27.58 o 
  -5  -5  10      512.92      447.59     54.68 o 
  -4  -5  10       27.84       37.08     19.81 o 
  -3  -5  10       81.35       87.98     33.31 o 
  -2  -5  10      600.78      592.62     73.95 o 
  -1  -5  10       30.74       77.73     23.26 o 
   0  -5  10       63.05       40.70     12.01 o 
   1  -5  10      231.91      215.07     28.85 o 
   2  -5  10      461.57      402.96     46.35 o 
   3  -5  10        3.11       20.42      8.02 o 
   4  -5  10      506.47      431.05     49.82 o 
  -6  -4  10      721.87      655.83    123.32 o 
  -5  -4  10        4.01       37.24     14.82 o 
  -4  -4  10      154.31      211.03     38.59 o 
  -3  -4  10      609.26      562.61    100.74 o 
  -2  -4  10       15.07       47.89     16.66 o 
  -1  -4  10      644.05      577.91     86.24 o 
   0  -4  10      102.75      127.13     19.73 o 
   1  -4  10      326.80      288.66     24.35 o 
   2  -4  10      364.37      333.29     28.16 o 
   3  -4  10     1003.83     1063.48    110.29 o 
   4  -4  10      805.76      949.68     99.91 o 
   5  -4  10       33.13       40.60     11.43 o 
   6  -4  10       12.81       21.70      9.23 o 
  -7  -3  10      237.34      174.95     34.73 o 
  -6  -3  10        0.17       12.23     14.79 o 
  -5  -3  10      129.69      117.10     25.80 o 
  -4  -3  10      869.66      999.47    143.09 o 
  -3  -3  10      338.52      356.35     37.75 o 
  -2  -3  10     1180.99     1188.91    175.19 o 
  -1  -3  10     1825.19     1887.95    232.45 o 
   0  -3  10      326.43      359.26     42.37 o 
   1  -3  10      291.75      239.58     22.14 o 
   2  -3  10       68.04       38.17     13.87 o 
   3  -3  10     1457.39     1580.23    125.91 o 
   4  -3  10      262.00      260.01     32.67 o 
   5  -3  10        4.37       22.69      8.25 o 
   6  -3  10      166.60      171.67     21.77 o 
  -7  -2  10        6.96       13.45     13.92 o 
  -6  -2  10      304.69      312.25     53.42 o 
  -5  -2  10      282.38      279.55     46.67 o 
  -4  -2  10      881.39     1075.76    191.94 o 
  -3  -2  10     1343.62     1430.65    161.34 o 
  -2  -2  10     3322.73     4000.99    300.10 o 
  -1  -2  10       81.78       48.46     19.17 o 
   0  -2  10        4.37        8.32      5.72 o 
   1  -2  10      160.89      141.51     16.23 o 
   2  -2  10     1522.01     1664.15     81.02 o 
   3  -2  10       69.73       60.22     12.01 o 
   4  -2  10      143.08      109.64     13.91 o 
   5  -2  10      284.12      320.56     47.98 o 
   6  -2  10      401.96      388.86     47.90 o 
   7  -2  10       60.03       57.84     14.12 o 
  -8  -1  10       72.25       44.98     15.19 o 
  -7  -1  10      358.24      449.89    138.42 o 
  -6  -1  10      339.36      298.55     58.23 o 
  -5  -1  10       47.59       62.40     16.05 o 
  -4  -1  10      382.14      361.89     58.84 o 
  -3  -1  10     2835.03     3511.09    180.37 o 
  -2  -1  10     1082.51     1097.87    113.29 o 
  -1  -1  10        0.10       15.65     13.30 o 
   0  -1  10       31.81       36.20      7.72 o 
   1  -1  10     1341.36     1332.90     69.54 o 
   2  -1  10      289.87      281.08     25.98 o 
   3  -1  10      762.45      701.90     57.53 o 
   4  -1  10      717.87      705.85     88.46 o 
   5  -1  10      974.48      888.71     75.54 o 
   6  -1  10       12.24       28.55      9.62 o 
   7  -1  10      703.26      668.80     90.43 o 
   8  -1  10      511.95      446.85     68.08 o 
  -8   0  10      748.80      579.22     74.06 o 
  -7   0  10       57.83       42.09     17.56 o 
  -6   0  10       51.39       42.60     16.55 o 
  -5   0  10       17.43       20.03     11.68 o 
  -4   0  10     1367.53     1571.58    124.90 o 
  -3   0  10      419.58      511.26     47.59 o 
  -2   0  10      222.11      212.49     34.11 o 
  -1   0  10      268.88      383.55     47.67 o 
   0   0  10      104.53      150.63     19.98 o 
   1   0  10       43.10       37.14     10.50 o 
   2   0  10      616.98      749.63     67.82 o 
   3   0  10      790.35      779.04     91.47 o 
   4   0  10      346.53      358.51     38.22 o 
   5   0  10      135.72      115.68     21.84 o 
   6   0  10     1396.29     1588.02     96.84 o 
   7   0  10     1919.95     2133.58    179.64 o 
   8   0  10       27.73       87.80     17.00 o 
  -8   1  10      872.05      837.01     78.07 o 
  -7   1  10       21.34       28.59      9.44 o 
  -6   1  10      527.51      486.80     78.56 o 
  -5   1  10      469.04      438.52     77.50 o 
  -4   1  10      907.05     1013.85    103.54 o 
  -3   1  10       40.66       41.97     10.33 o 
  -2   1  10      826.75      909.06     95.53 o 
  -1   1  10      434.60      591.51     66.69 o 
   0   1  10       16.27       25.35      8.74 o 
   1   1  10     2517.16     2889.36    140.25 o 
   2   1  10     1833.43     2056.55     98.24 o 
   3   1  10       85.94       81.92     22.21 o 
   4   1  10      105.81       95.43     15.43 o 
   5   1  10      246.27      250.02     30.67 o 
   6   1  10      228.99      253.48     34.94 o 
   7   1  10        6.52       -0.69     23.05 o 
   8   1  10       87.03       80.76     17.61 o 
   9   1  10       45.97       50.15     22.72 o 
  -8   2  10        3.30       19.62      4.31 o 
  -7   2  10      310.74      328.03     30.27 o 
  -6   2  10       89.57      107.77     29.23 o 
  -5   2  10      194.65      189.22     28.91 o 
  -4   2  10       70.47       73.87     15.04 o 
  -3   2  10      719.21      897.26     79.78 o 
  -2   2  10      605.38      688.96     61.03 o 
  -1   2  10       13.85       36.59      8.02 o 
   0   2  10      933.21     1015.45     81.59 o 
   1   2  10     4287.65     4961.66    172.58 o 
   2   2  10      200.27      246.34     21.60 o 
   3   2  10      763.92      802.45     61.46 o 
   4   2  10      143.78      120.25     15.24 o 
   5   2  10      811.44      861.69     90.21 o 
   6   2  10      258.13      342.74     64.35 o 
   7   2  10      169.08      195.92     44.79 o 
   8   2  10      321.30      391.79     45.10 o 
   9   2  10      144.51       92.70     29.39 o 
  -8   3  10      403.00      308.83     54.18 o 
  -7   3  10        4.52       17.74      6.87 o 
  -6   3  10        7.12       19.83      7.47 o 
  -5   3  10       76.80       75.67     13.60 o 
  -4   3  10     1348.02     1294.96     77.89 o 
  -3   3  10      169.63      142.23     17.72 o 
  -2   3  10       57.21       51.12      8.99 o 
  -1   3  10      237.11      211.66     24.56 o 
   0   3  10     2358.29     2781.83    112.59 o 
   1   3  10     1710.49     1909.85     94.66 o 
   2   3  10        0.79       24.95      7.38 o 
   3   3  10      188.39      271.17     25.06 o 
   4   3  10      346.38      383.12     46.93 o 
   5   3  10        0.13        6.43     13.10 o 
   6   3  10      259.97      333.21     64.81 o 
   7   3  10      565.45      586.65     90.49 o 
   8   3  10      226.04      351.03     52.50 o 
   9   3  10        2.52       31.17     14.33 o 
  -8   4  10      121.47      125.28     43.99 o 
  -7   4  10      153.11      136.23     30.81 o 
  -6   4  10      380.85      341.94     49.16 o 
  -5   4  10      650.88      605.22     53.37 o 
  -4   4  10       47.58       38.04      8.95 o 
  -3   4  10      313.49      268.11     33.03 o 
  -2   4  10      103.78       80.11     12.49 o 
  -1   4  10      715.49      707.24     66.17 o 
   0   4  10      939.84      995.32     58.70 o 
   1   4  10     1010.89     1016.63     82.54 o 
   2   4  10     1149.59     1339.08    104.80 o 
   3   4  10       19.93       24.01      6.10 o 
   4   4  10      210.49      297.46     38.19 o 
   5   4  10      466.43      595.41     87.25 o 
   6   4  10      348.56      347.18     66.37 o 
   7   4  10      328.54      352.97     45.11 o 
   8   4  10       18.86       17.01     28.23 o 
   9   4  10      602.08      655.06    137.40 o 
  -8   5  10      151.12       83.30     28.54 o 
  -7   5  10       19.60       29.79     13.22 o 
  -6   5  10      326.66      289.94     40.60 o 
  -5   5  10      362.33      280.77     46.91 o 
  -4   5  10      252.27      197.04     24.99 o 
  -3   5  10      222.25      234.58     35.83 o 
  -2   5  10        1.77       22.34      6.19 o 
  -1   5  10      111.23       89.20     15.81 o 
   0   5  10        6.84       17.18      6.71 o 
   1   5  10     1354.24     1344.35    133.52 o 
   2   5  10        4.73       15.05      5.33 o 
   3   5  10      363.24      341.21     40.19 o 
   4   5  10      950.38     1142.02     75.69 o 
   5   5  10      595.50      733.29     91.70 o 
   6   5  10       48.47       38.14     24.37 o 
   7   5  10        0.95       23.95     12.99 o 
   8   5  10      201.30      262.80     44.96 o 
   9   5  10      586.23      511.04    118.37 o 
  -7   6  10      175.23      192.12     50.07 o 
  -6   6  10      153.04      166.45     21.38 o 
  -5   6  10      274.53      253.52     25.50 o 
  -4   6  10      544.26      526.70     49.53 o 
  -3   6  10       20.79       35.45     10.81 o 
  -2   6  10        3.32       18.94      8.40 o 
  -1   6  10      118.12       83.66     18.86 o 
   0   6  10      267.72      249.42     30.61 o 
   1   6  10        6.28       22.54      8.92 o 
   2   6  10       94.15       75.07     10.55 o 
   3   6  10     1192.41     1223.75    133.00 o 
   4   6  10      752.03      826.73     71.26 o 
   5   6  10       24.76       52.67     17.67 o 
   6   6  10       18.59       29.62     15.29 o 
   7   6  10       48.23       51.08     20.92 o 
   8   6  10       69.20      123.68     25.96 o 
   9   6  10        2.75        9.48     14.22 o 
  -7   7  10       59.76       49.50     10.46 o 
  -6   7  10       11.06       40.16     11.23 o 
  -5   7  10      375.38      399.94     36.56 o 
  -4   7  10        6.10       34.67      7.84 o 
  -3   7  10      525.10      501.22     61.59 o 
  -2   7  10      919.21     1014.40     71.18 o 
  -1   7  10      223.46      180.10     32.33 o 
   0   7  10        1.34       12.06      4.82 o 
   1   7  10      627.83      562.44     87.71 o 
   2   7  10      108.37       84.50     15.62 o 
   3   7  10      472.89      450.81     56.41 o 
   4   7  10       10.98       16.04      9.99 o 
   5   7  10      370.45      393.75     87.48 o 
   6   7  10        8.19       25.24     19.90 o 
   7   7  10       39.07       35.28     22.04 o 
   8   7  10        1.08       17.53     10.84 o 
   9   7  10      349.37      396.47     37.96 o 
  -6   8  10      167.98      191.36     34.57 o 
  -5   8  10        0.18       22.48      8.19 o 
  -4   8  10      454.07      456.78     39.50 o 
  -3   8  10      928.74     1016.12     76.02 o 
  -2   8  10      482.34      483.29     52.84 o 
  -1   8  10      175.56      168.32     24.59 o 
   0   8  10      258.44      245.96     24.80 o 
   1   8  10       35.81       42.61     13.82 o 
   2   8  10     1159.90     1155.17    137.05 o 
   3   8  10      424.54      382.64     56.41 o 
   4   8  10      313.06      273.65     37.79 o 
   5   8  10      111.18       88.45     19.09 o 
   6   8  10      383.89      440.86     64.68 o 
   7   8  10      136.02      183.38     30.65 o 
   8   8  10      260.84      290.22     97.49 o 
   9   8  10       92.35       60.37     35.44 o 
  -6   9  10       33.09       34.46     10.30 o 
  -5   9  10      308.90      271.71     27.58 o 
  -4   9  10      261.77      283.98     30.23 o 
  -3   9  10      207.83      206.62     22.36 o 
  -2   9  10       63.84       55.29     11.48 o 
  -1   9  10      284.42      274.38     34.15 o 
   0   9  10       52.22       63.13     12.03 o 
   1   9  10      134.91      157.58     21.96 o 
   2   9  10      145.74      128.93     22.53 o 
   3   9  10     1277.40     1166.34    135.02 o 
   4   9  10      177.79      194.61     30.79 o 
   5   9  10      150.87      120.25     19.52 o 
   6   9  10      375.08      445.06     50.00 o 
   7   9  10      513.79      468.71     64.64 o 
   8   9  10      100.42      130.90     28.33 o 
  -5  10  10      330.77      258.46     43.12 o 
  -4  10  10       77.98       87.39     14.66 o 
  -3  10  10      133.43      128.42     18.86 o 
  -2  10  10      966.95      953.93    102.75 o 
  -1  10  10      117.09      121.59     20.28 o 
   0  10  10      402.95      370.85     37.09 o 
   1  10  10       72.97       51.40     14.69 o 
   2  10  10       16.81       32.28      6.31 o 
   3  10  10       57.55       41.54      9.39 o 
   4  10  10      102.71       46.55     15.62 o 
   5  10  10      408.91      341.18     49.96 o 
   6  10  10      136.03      130.85     15.14 o 
   7  10  10      180.87      172.33     24.11 o 
   8  10  10       46.21       28.03      8.97 o 
  -4  11  10       29.57       36.58      8.70 o 
  -3  11  10      231.37      203.51     26.31 o 
  -2  11  10       28.12       40.69      9.88 o 
  -1  11  10      302.25      294.96     34.06 o 
   0  11  10      862.40      701.23     82.88 o 
   1  11  10      196.35      155.80     21.10 o 
   2  11  10        7.86       24.95     11.62 o 
   3  11  10      261.62      248.19     34.96 o 
   4  11  10      248.13      197.90     44.05 o 
   5  11  10      188.77      195.57     30.09 o 
   6  11  10        3.93       31.51     17.54 o 
   7  11  10      220.66      190.46     29.06 o 
  -2  12  10       24.35       30.78      9.41 o 
  -1  12  10      851.98      836.03    111.82 o 
   0  12  10      572.24      596.01     67.93 o 
   1  12  10       59.36       60.90     12.47 o 
   2  12  10      311.51      287.59     32.64 o 
   3  12  10      567.41      552.48     62.89 o 
   4  12  10        4.16       25.86     12.49 o 
   5  12  10       11.70       17.62     29.29 o 
   6  12  10       12.31       25.20     13.10 o 
   0  13  10       21.89       33.41     10.70 o 
   1  13  10       14.80       63.13     16.48 o 
   2  13  10      469.32      437.22     42.68 o 
   3  13  10      171.09      122.59     23.00 o 
   4  13  10       45.66       43.56     14.16 o 
  -3  -5  11      110.63      107.37     29.45 o 
  -2  -5  11      342.62      274.87     61.97 o 
  -1  -5  11        2.80       11.40     12.61 o 
   0  -5  11      239.27      201.31     77.08 o 
   1  -5  11       86.73       71.39     15.23 o 
   2  -5  11        3.64       28.40      6.22 o 
  -4  -4  11      272.28      260.70     56.01 o 
  -3  -4  11      394.66      382.33     57.17 o 
  -2  -4  11       56.12       32.01     30.26 o 
  -1  -4  11      475.60      478.06     71.90 o 
   0  -4  11      299.11      209.36     38.58 o 
   1  -4  11       49.39       45.70     13.23 o 
   2  -4  11       87.05       83.56     15.64 o 
   3  -4  11      919.94      960.46     92.63 o 
   4  -4  11      171.65      164.68     33.33 o 
  -5  -3  11      315.83      279.77     58.97 o 
  -4  -3  11        0.29       10.70     15.23 o 
  -3  -3  11        0.45       19.15     12.29 o 
  -2  -3  11       37.68       49.66     18.97 o 
  -1  -3  11       30.06       53.63     26.61 o 
   0  -3  11        0.41       27.82      8.96 o 
   1  -3  11      315.00      357.40     41.15 o 
   2  -3  11     1065.81     1101.32    130.89 o 
   3  -3  11      494.61      492.02     42.08 o 
   4  -3  11      163.43      148.59     27.26 o 
   5  -3  11      156.48      108.30     32.89 o 
  -6  -2  11      277.28      214.11     62.14 o 
  -5  -2  11        9.56       47.75     16.65 o 
  -4  -2  11      309.35      219.65     44.23 o 
  -3  -2  11     1047.21     1180.91    124.12 o 
  -2  -2  11      805.58      823.77    118.92 o 
  -1  -2  11      203.37      204.21     45.09 o 
   0  -2  11      504.44        6.59    195.39 o 
   1  -2  11      746.20      822.32     93.76 o 
   2  -2  11     1045.63     1188.97     99.75 o 
   3  -2  11        5.05       15.91      6.05 o 
   4  -2  11      459.51      453.31     52.48 o 
   5  -2  11       45.98       40.78     12.93 o 
   6  -2  11        2.97       23.40      8.44 o 
  -7  -1  11      237.36      216.83     84.49 o 
  -6  -1  11        8.58       39.81     48.34 o 
  -5  -1  11      145.71      168.98     39.50 o 
  -4  -1  11      278.22      318.84     62.35 o 
  -3  -1  11      365.71      381.60     66.60 o 
  -2  -1  11      167.89      190.25     40.70 o 
  -1  -1  11      568.21      614.67     89.18 o 
   0  -1  11      269.73      363.72     40.93 o 
   1  -1  11      146.02      170.35     23.39 o 
   2  -1  11       34.08       14.68     11.37 o 
   3  -1  11      468.00      384.17     31.80 o 
   4  -1  11       98.20       75.23     13.95 o 
   5  -1  11       57.07       49.26     18.91 o 
   6  -1  11      515.84      425.77     57.26 o 
   7  -1  11      311.95      286.80     39.07 o 
  -7   0  11       87.67       64.01     19.70 o 
  -6   0  11      169.50      131.76     59.92 o 
  -5   0  11      165.37      133.27     30.87 o 
  -4   0  11      447.18      513.38     90.12 o 
  -3   0  11       87.96       74.02     27.93 o 
  -2   0  11      884.93     1071.26    105.26 o 
  -1   0  11      185.12      255.73     45.96 o 
   0   0  11       10.26       19.01     10.23 o 
   1   0  11       14.54       32.91     24.08 o 
   2   0  11      510.14      522.89     58.07 o 
   3   0  11      456.70      486.86     48.86 o 
   4   0  11      162.56      140.57     20.94 o 
   5   0  11      752.12      751.48     92.94 o 
   6   0  11      692.38      568.68     83.29 o 
   7   0  11      208.84       92.73     41.87 o 
  -7   1  11      282.66      280.93     42.31 o 
  -6   1  11       41.93       40.80     15.74 o 
  -5   1  11      151.17      148.99     20.48 o 
  -4   1  11       47.11       49.41     15.52 o 
  -3   1  11     1001.88     1421.07    127.77 o 
  -2   1  11      254.76      275.84     41.29 o 
  -1   1  11       69.86      122.83     23.40 o 
   0   1  11      128.83      152.98     25.97 o 
   1   1  11        8.49       28.79      8.44 o 
   2   1  11       31.90       36.84      8.55 o 
   3   1  11       74.58       77.06     12.93 o 
   4   1  11      135.17      115.10     21.22 o 
   5   1  11      537.73      550.55     59.18 o 
   6   1  11       31.98       51.85     12.44 o 
   7   1  11      218.71      157.42     40.34 o 
   8   1  11       37.52       58.31     18.97 o 
  -7   2  11      164.42      158.30     20.92 o 
  -6   2  11       34.42       25.22      7.48 o 
  -5   2  11        6.39       38.09     16.01 o 
  -4   2  11      140.78      156.92     30.73 o 
  -3   2  11      228.01      267.55     41.87 o 
  -2   2  11      556.41      733.74    147.76 o 
  -1   2  11      484.82      603.46    111.41 o 
   0   2  11       61.30       99.20     63.68 o 
   1   2  11        0.22       32.53      9.50 o 
   2   2  11      168.00      178.07     21.54 o 
   3   2  11      326.65      344.99     36.74 o 
   4   2  11      571.69      563.37    106.17 o 
   5   2  11      566.53      610.14     67.85 o 
   6   2  11        9.13       48.10     19.27 o 
   7   2  11      184.61      110.99     42.25 o 
   8   2  11        2.58       -0.77     14.42 o 
  -7   3  11      140.86      121.80     20.17 o 
  -6   3  11      131.42       77.10     23.78 o 
  -5   3  11       33.27       71.15     18.79 o 
  -4   3  11       32.84       18.05      6.04 o 
  -3   3  11      396.78      215.32    102.97 o 
  -2   3  11     1290.36     1443.77     53.11 o 
  -1   3  11     1221.95     1447.43     86.62 o 
   0   3  11        3.82       19.76     17.60 o 
   1   3  11      771.20      853.69     65.55 o 
   2   3  11      446.60      493.38     41.15 o 
   3   3  11        0.25       20.72     15.13 o 
   4   3  11      169.03      187.55     47.17 o 
   5   3  11       50.48       51.85     31.48 o 
   6   3  11      406.45      423.33     74.35 o 
   7   3  11      106.02       84.56     28.72 o 
   8   3  11      310.66      279.48     54.68 o 
  -7   4  11       96.09       51.61     22.69 o 
  -6   4  11       67.07       35.11      9.59 o 
  -5   4  11        0.89       11.01      4.81 o 
  -4   4  11      282.59      188.31     54.96 o 
  -3   4  11      380.45      322.18     53.70 o 
  -2   4  11      112.40       87.98     17.47 o 
  -1   4  11      160.58      156.90     24.42 o 
   0   4  11      413.69      341.24     40.81 o 
   1   4  11      735.58      776.33     67.22 o 
   2   4  11        0.08        1.76      8.85 o 
   3   4  11       16.23       33.33     12.01 o 
   4   4  11       54.20       91.52     19.00 o 
   5   4  11      425.83      492.46     66.47 o 
   6   4  11        1.41       33.93     13.51 o 
   7   4  11      411.00      419.23     69.08 o 
   8   4  11      450.42      460.18     91.70 o 
  -7   5  11       18.49       25.67     18.41 o 
  -6   5  11      413.40      381.24     49.18 o 
  -5   5  11      572.48      564.62     74.49 o 
  -4   5  11      549.24      470.47     66.14 o 
  -3   5  11       25.74       27.17     13.72 o 
  -2   5  11       21.39       36.41     15.23 o 
  -1   5  11      170.01      143.00     17.36 o 
   0   5  11      203.46      131.95     32.23 o 
   1   5  11       25.71       18.46      5.83 o 
   2   5  11      535.61      642.23     56.25 o 
   3   5  11      109.46      105.13     21.13 o 
   4   5  11       86.40       97.17     23.01 o 
   5   5  11       69.09      127.11     42.75 o 
   6   5  11      621.27      751.57     87.80 o 
   7   5  11      189.86      145.22     39.09 o 
   8   5  11      133.03      116.51     24.35 o 
   9   5  11       24.18       24.39     11.25 o 
  -6   6  11      218.98      164.72     37.12 o 
  -5   6  11      691.39      705.53     69.12 o 
  -4   6  11        6.85       18.97      5.25 o 
  -3   6  11       39.05       37.75     11.93 o 
  -2   6  11       50.35       12.66      9.08 o 
  -1   6  11      435.15      151.93     69.67 o 
   0   6  11       29.94       19.99      6.71 o 
   1   6  11     1170.53     1091.31    137.73 o 
   2   6  11      436.20      423.15     48.96 o 
   3   6  11        7.64       19.32      9.73 o 
   4   6  11       63.36      126.11     52.20 o 
   5   6  11      474.19      590.73    103.18 o 
   6   6  11       63.83      120.12     21.94 o 
   7   6  11        0.07       -4.83     13.37 o 
   8   6  11        0.60       22.86     14.83 o 
  -6   7  11      443.37      324.79     63.48 o 
  -5   7  11       58.63       77.93     12.11 o 
  -4   7  11      978.42     1007.71     95.75 o 
  -3   7  11      179.68      167.52     23.69 o 
  -2   7  11       98.35       62.27     25.56 o 
  -1   7  11       49.38       53.80     10.59 o 
   0   7  11      601.87      349.39    127.02 o 
   1   7  11     1009.29      840.64    163.58 o 
   2   7  11      207.61      155.54     26.66 o 
   3   7  11      259.89      260.67     52.56 o 
   4   7  11     1124.24     1077.08     78.93 o 
   5   7  11      117.09       96.25     43.06 o 
   6   7  11       12.11       37.30     12.39 o 
   7   7  11        3.60       45.29     22.55 o 
   8   7  11       59.00       31.21     33.01 o 
  -5   8  11      743.01      607.48     78.83 o 
  -4   8  11      687.81      649.09     67.69 o 
  -3   8  11        0.93       16.84      6.99 o 
  -2   8  11      258.55      269.65     31.66 o 
  -1   8  11      614.35      683.55     71.49 o 
   0   8  11      855.32      871.76    115.89 o 
   1   8  11      107.29       39.95     23.97 o 
   2   8  11       55.88       42.56     14.28 o 
   3   8  11      195.07      197.37     33.66 o 
   4   8  11      511.57      357.01     77.73 o 
   5   8  11      338.77      358.82     72.61 o 
   6   8  11      320.40      358.67     36.11 o 
   7   8  11        2.90       46.90     14.92 o 
   8   8  11        0.40       21.46     12.29 o 
  -5   9  11      868.98      818.59     89.11 o 
  -4   9  11        0.82       36.33     10.62 o 
  -3   9  11      250.18      284.22     34.44 o 
  -2   9  11      901.13     1000.80    112.06 o 
  -1   9  11     1170.80     1294.91    113.25 o 
   0   9  11        5.12        8.38      9.44 o 
   1   9  11      502.93      458.44     49.96 o 
   2   9  11      933.06      843.09    109.35 o 
   3   9  11      280.81      243.18     27.60 o 
   4   9  11      416.22      242.73     36.72 o 
   5   9  11     1113.32     1030.53    192.14 o 
   6   9  11      133.65      145.15     38.79 o 
   7   9  11       58.15       78.80     33.21 o 
  -4  10  11      298.81      304.65     30.15 o 
  -3  10  11      252.30      217.14     32.09 o 
  -2  10  11      305.85      276.33     35.52 o 
  -1  10  11       22.44       41.84     18.06 o 
   0  10  11      275.55      233.17     30.49 o 
   1  10  11       61.41       49.83     13.20 o 
   2  10  11       15.39       15.32      7.51 o 
   3  10  11       11.45       17.24     13.10 o 
   4  10  11     1465.66     1646.71    148.47 o 
   5  10  11      191.26      162.94     26.44 o 
   6  10  11       26.90       37.76     10.15 o 
   7  10  11       91.15       77.86     15.35 o 
  -3  11  11      301.22      284.67     32.37 o 
  -2  11  11       72.35       70.64     14.43 o 
  -1  11  11      881.84      959.78     91.37 o 
   0  11  11       53.13       49.35     12.84 o 
   1  11  11       69.49       31.83      9.75 o 
   2  11  11       61.31       44.89     16.94 o 
   3  11  11      626.63      567.30     69.87 o 
   4  11  11      738.20      740.78    104.94 o 
   5  11  11       17.45       25.49     27.12 o 
   6  11  11      303.95      237.86     33.80 o 
  -1  12  11      499.76      402.67     47.36 o 
   0  12  11       49.68       34.98     22.69 o 
   1  12  11      207.49      173.37     32.89 o 
   2  12  11      349.15      278.32     36.08 o 
   3  12  11      388.31      339.31     44.39 o 
   4  12  11       16.31       34.15     14.71 o 
  -3  -3  12       23.26       32.35     13.04 o 
  -2  -3  12       88.31       89.90     31.97 o 
  -1  -3  12        5.06       34.32     18.18 o 
   0  -3  12      430.62      375.06     78.57 o 
   1  -3  12      257.28      231.85     33.92 o 
   2  -3  12       43.64       35.04     15.87 o 
   3  -3  12       32.09       33.16     11.20 o 
  -4  -2  12       14.07       24.27     11.87 o 
  -3  -2  12       51.93       83.87     40.22 o 
  -2  -2  12       24.19       42.56     18.63 o 
  -1  -2  12      206.23      109.99     36.33 o 
   0  -2  12      203.60      235.40     33.40 o 
   1  -2  12        2.00       21.03     10.03 o 
   2  -2  12      154.86      123.38     20.16 o 
   3  -2  12      230.55      224.77     31.97 o 
   4  -2  12      146.66      105.43     39.87 o 
  -5  -1  12       34.86       60.76     23.25 o 
  -4  -1  12      296.81      163.47     58.19 o 
  -3  -1  12      737.38      539.13    130.26 o 
  -2  -1  12      549.44      552.25     81.34 o 
  -1  -1  12       40.55       25.96     14.52 o 
   0  -1  12       19.55       52.65     32.29 o 
   1  -1  12       11.01       18.70     11.44 o 
   2  -1  12      702.39      420.31    165.29 o 
   3  -1  12      179.19      155.40     23.39 o 
   4  -1  12       42.99       23.18     14.27 o 
   5  -1  12       16.47       42.08     14.37 o 
  -5   0  12       28.73       20.98     18.83 o 
  -4   0  12      139.21      128.08     37.95 o 
  -3   0  12      555.11      542.19     74.39 o 
  -2   0  12      152.63      157.29     53.42 o 
  -1   0  12       17.50       39.64     16.76 o 
   0   0  12       41.61       44.85     40.62 o 
   1   0  12      107.38       97.64     16.27 o 
   2   0  12      103.18      118.18     16.40 o 
   3   0  12       89.27       56.91     22.37 o 
   4   0  12      380.38      327.30     65.17 o 
   5   0  12       55.98       45.61     15.39 o 
   6   0  12      201.15      156.31     26.32 o 
  -6   1  12       30.20       61.67     22.46 o 
  -5   1  12      214.61      251.97     41.02 o 
  -4   1  12      409.36      397.41     49.44 o 
  -3   1  12      348.97      332.32     44.41 o 
  -2   1  12       27.26       73.40     21.23 o 
  -1   1  12       44.45       28.34     24.17 o 
   0   1  12        8.25       29.11     43.97 o 
   1   1  12       41.23       42.19     23.56 o 
   2   1  12      520.14      508.06     48.81 o 
   3   1  12      560.16      555.51     52.01 o 
   4   1  12      143.07      145.07     24.77 o 
   5   1  12        0.08       28.45     11.59 o 
   6   1  12      232.27      266.20     53.31 o 
   7   1  12      448.29      457.66    118.51 o 
  -6   2  12      317.89      272.37     68.55 o 
  -5   2  12      247.44      180.02     41.34 o 
  -4   2  12       32.99       60.99     10.76 o 
  -3   2  12      276.35      234.83     41.06 o 
  -2   2  12      429.73      406.94     50.26 o 
  -1   2  12       46.80       38.74     23.97 o 
   0   2  12       35.34       69.55     19.78 o 
   1   2  12       16.79       46.78      8.85 o 
   2   2  12      395.05      468.63     43.64 o 
   3   2  12      194.69      192.04     26.56 o 
   4   2  12       45.69       47.92     16.92 o 
   5   2  12      153.80      177.96     30.65 o 
   6   2  12      274.02      372.51     92.52 o 
   7   2  12        2.87       21.68     15.94 o 
  -6   3  12       66.54       67.00     26.66 o 
  -5   3  12       20.16       22.39     11.31 o 
  -4   3  12       43.33       64.47     31.89 o 
  -3   3  12      917.58      994.21    130.57 o 
  -2   3  12       98.82       67.19     53.93 o 
  -1   3  12      735.81      852.15     80.53 o 
   0   3  12      808.87     1003.67    152.84 o 
   1   3  12      530.99      551.52     49.65 o 
   2   3  12       45.61       71.98     13.69 o 
   3   3  12       46.41       37.90      9.96 o 
   4   3  12      246.92      256.68     33.23 o 
   5   3  12      198.76      263.21     42.31 o 
   6   3  12        1.22       25.60     20.82 o 
   7   3  12      361.81      383.73     80.56 o 
  -6   4  12      182.46      138.76     20.96 o 
  -5   4  12       52.56       44.88     11.22 o 
  -4   4  12      395.02      447.21     73.93 o 
  -3   4  12      143.93      119.03     19.79 o 
  -2   4  12     1037.73      966.27     88.98 o 
  -1   4  12     1196.14     1372.67    109.93 o 
   0   4  12     1077.95     1315.25    112.53 o 
   1   4  12       30.34       31.21     11.72 o 
   2   4  12      560.91      555.01     63.29 o 
   3   4  12      312.30      334.54     42.34 o 
   4   4  12       80.66      103.45     17.79 o 
   5   4  12        6.26       23.56     13.00 o 
   6   4  12      551.14      677.89     55.45 o 
   7   4  12      218.78      218.68     47.11 o 
  -6   5  12      321.32      239.59     52.77 o 
  -5   5  12      401.95      345.93     60.33 o 
  -4   5  12      393.64      345.05     42.95 o 
  -3   5  12       49.61       72.48     13.56 o 
  -2   5  12      773.83      699.58    108.53 o 
  -1   5  12      441.67      373.53     81.61 o 
   0   5  12      165.15       83.56     18.51 o 
   1   5  12      341.79      391.71     80.63 o 
   2   5  12      377.28      405.20     71.95 o 
   3   5  12       74.75       69.19     18.88 o 
   4   5  12      127.01      138.41     43.47 o 
   5   5  12      294.78      342.13     43.73 o 
   6   5  12      544.14      726.79     57.78 o 
   7   5  12       35.35       38.67     18.38 o 
  -5   6  12       77.17       51.00     14.48 o 
  -4   6  12      127.54      121.78     18.39 o 
  -3   6  12     1212.87     1241.50    108.62 o 
  -2   6  12      209.16      179.52     53.39 o 
  -1   6  12       23.14       -5.46     18.99 o 
   0   6  12      813.70      559.01    167.81 o 
   1   6  12      831.04      669.45    150.57 o 
   2   6  12      145.98       96.71     17.09 o 
   3   6  12      682.48      645.31     92.79 o 
   4   6  12      317.15      431.89     49.38 o 
   5   6  12      863.31     1164.13    144.40 o 
   6   6  12      105.75      103.59     19.31 o 
   7   6  12      339.42      426.02     48.91 o 
  -5   7  12      157.95      104.46     19.04 o 
  -4   7  12      512.75      503.56     59.56 o 
  -3   7  12      125.84      145.59     19.46 o 
  -2   7  12        0.98       10.48     10.03 o 
  -1   7  12      221.25      148.74     59.64 o 
   0   7  12     1290.09     1460.72    129.97 o 
   1   7  12        1.38        9.93      5.93 o 
   2   7  12      533.52      431.65     93.03 o 
   3   7  12       88.10       97.46     25.27 o 
   4   7  12      259.84      233.99     45.23 o 
   5   7  12       73.64       49.65     44.18 o 
   6   7  12      142.05      107.53     28.34 o 
   7   7  12      105.36      141.09     30.04 o 
  -4   8  12       90.46       93.21     25.80 o 
  -3   8  12      288.56      289.87     33.66 o 
  -2   8  12      138.32      198.28     22.29 o 
  -1   8  12      641.58      628.90     69.55 o 
   0   8  12       29.86       33.62     11.02 o 
   1   8  12     1560.02     1657.64    141.69 o 
   2   8  12     1760.90     2016.86     87.86 o 
   3   8  12      261.18      286.03     37.49 o 
   4   8  12       14.52       23.73      7.87 o 
   5   8  12      409.11      433.16     86.60 o 
   6   8  12      382.93      360.75     52.73 o 
   7   8  12        1.43       19.49     17.87 o 
  -4   9  12      287.63      227.13     33.47 o 
  -3   9  12      703.13      510.43     82.47 o 
  -2   9  12      434.24      454.09     51.41 o 
  -1   9  12       85.18       88.87     15.38 o 
   0   9  12      444.32      462.73     44.93 o 
   1   9  12      704.83      727.73     88.28 o 
   2   9  12      223.06      209.37     28.42 o 
   3   9  12        3.96       48.74     17.93 o 
   4   9  12      506.70      475.61    147.26 o 
   5   9  12      226.78      222.31     89.57 o 
   6   9  12       52.32       63.01     18.39 o 
  -3  10  12       76.18       97.24     23.07 o 
  -2  10  12        3.62       19.25     12.05 o 
  -1  10  12      312.49      299.92     50.32 o 
   0  10  12      619.31      586.17     81.93 o 
   1  10  12       65.85       58.32     21.25 o 
   2  10  12       33.59       28.29      9.15 o 
   3  10  12      247.44      233.09     38.23 o 
   4  10  12      272.48      274.44     36.27 o 
   5  10  12      141.57      101.91     21.80 o 
   6  10  12      437.30      337.04     67.00 o 
  -1  11  12      233.86      181.49     30.88 o 
   0  11  12       46.00       55.10     11.83 o 
   1  11  12       25.73       45.46     10.31 o 
   2  11  12      218.07      227.45     28.38 o 
   3  11  12      683.06      556.83     69.22 o 
   4  11  12        0.25        0.84     18.44 o 
  -1  -2  13       74.33       59.43     20.01 o 
   0  -2  13      110.37       86.49     42.04 o 
   1  -2  13      400.06      363.71     51.74 o 
  -3  -1  13       32.10       30.39     15.74 o 
  -2  -1  13      183.02      149.80     48.85 o 
  -1  -1  13       21.64       29.89     14.55 o 
   0  -1  13      777.56      799.73    117.25 o 
   1  -1  13      386.73      367.24     49.17 o 
   2  -1  13       43.53       22.54     11.78 o 
   3  -1  13      113.18       85.88     23.51 o 
  -4   0  13       53.67       91.38     34.63 o 
  -3   0  13        2.66       26.06     12.93 o 
  -2   0  13        9.54       35.94     15.53 o 
  -1   0  13      647.71      748.83    105.62 o 
   0   0  13      393.14      395.78     50.93 o 
   1   0  13       31.89       40.48     12.01 o 
   2   0  13       65.17       48.21     12.84 o 
   3   0  13      209.45      194.55     27.77 o 
   4   0  13       22.11       18.39      8.26 o 
  -4   1  13       47.00        5.38     10.50 o 
  -3   1  13       52.52       38.69     28.33 o 
  -2   1  13      632.70      786.00     78.99 o 
  -1   1  13      435.00      588.62     77.59 o 
   0   1  13        3.90       10.12      9.69 o 
   1   1  13       75.83       62.87     16.26 o 
   2   1  13      464.08      428.76     46.11 o 
   3   1  13       71.56       57.89     22.59 o 
   4   1  13      362.84      326.04     40.85 o 
   5   1  13       70.28       56.22     23.85 o 
  -4   2  13       37.07       36.08     14.34 o 
  -3   2  13      528.45      544.89    122.88 o 
  -2   2  13      579.53      489.52     85.40 o 
  -1   2  13      107.26      113.11     29.35 o 
   0   2  13      112.81      134.26     23.37 o 
   1   2  13      154.82      212.26     37.76 o 
   2   2  13       41.78       69.42     12.08 o 
   3   2  13      668.80      635.53     75.64 o 
   4   2  13      921.56     1035.53     99.82 o 
   5   2  13      331.04      290.34     41.18 o 
  -5   3  13      132.72       59.32     22.23 o 
  -4   3  13      327.45      276.83     59.82 o 
  -3   3  13      107.88      107.51     22.12 o 
  -2   3  13       96.20       98.80     23.97 o 
  -1   3  13      462.10      479.77     56.31 o 
   0   3  13      141.18      149.44     32.36 o 
   1   3  13      415.59      394.15     48.39 o 
   2   3  13       73.05       52.82     15.79 o 
   3   3  13     1430.60     1782.57    146.37 o 
   4   3  13      333.39      331.03     45.21 o 
   5   3  13       11.53       34.63     14.12 o 
   6   3  13       46.71       80.95     24.16 o 
  -4   4  13      100.99       79.10     17.32 o 
  -3   4  13      331.53      194.92     47.07 o 
  -2   4  13     1316.14     1192.87    204.89 o 
  -1   4  13       53.76       33.78     10.73 o 
   0   4  13       68.53       61.53     14.84 o 
   1   4  13      239.61      221.05     30.35 o 
   2   4  13      827.47      819.88     88.59 o 
   3   4  13      203.05      237.44     39.43 o 
   4   4  13        1.38        6.00     13.67 o 
   5   4  13       96.62       91.20     21.53 o 
   6   4  13      213.73      240.12     29.72 o 
  -4   5  13       25.90       21.23      9.51 o 
  -3   5  13     1136.65      955.29    177.01 o 
  -2   5  13      748.94      564.90     78.13 o 
  -1   5  13       59.23       70.36     12.42 o 
   0   5  13      214.93      161.63     28.62 o 
   1   5  13      813.65      777.78    149.79 o 
   2   5  13      202.56      198.97     27.08 o 
   3   5  13       19.63       33.58      9.83 o 
   4   5  13      194.93      247.34     37.20 o 
   5   5  13      437.39      375.46     79.65 o 
   6   5  13        9.86       27.83     22.34 o 
  -4   6  13      512.19      491.07     88.88 o 
  -3   6  13      804.19      830.38     89.62 o 
  -2   6  13       14.11       23.19     14.09 o 
  -1   6  13      328.05      405.87     36.62 o 
   0   6  13      309.45      292.41     45.60 o 
   1   6  13      252.45      195.60     51.79 o 
   2   6  13      114.51      104.28     28.62 o 
   3   6  13      273.80      224.79     30.09 o 
   4   6  13      179.59      135.16     31.28 o 
   5   6  13      103.45       77.18     28.65 o 
   6   6  13      402.91      539.33    122.78 o 
  -4   7  13      448.75      405.27     60.66 o 
  -3   7  13        0.73       14.43      9.31 o 
  -2   7  13      236.38      237.70     32.47 o 
  -1   7  13      167.67       67.94     49.76 o 
   0   7  13      112.47       99.77     30.37 o 
   1   7  13      186.68      140.96     35.54 o 
   2   7  13       88.99       69.59     41.13 o 
   3   7  13       33.77       38.82     19.57 o 
   4   7  13       26.43       68.01     20.79 o 
   5   7  13      280.02      276.74     58.80 o 
   6   7  13     1299.42     1414.42    188.96 o 
  -3   8  13      241.10      209.01     31.99 o 
  -2   8  13      169.36      146.15     26.50 o 
  -1   8  13        2.55       34.72     12.98 o 
   0   8  13      146.33      160.55     67.43 o 
   1   8  13     1799.53     2314.38    409.37 o 
   2   8  13      327.14      295.78     51.18 o 
   3   8  13        0.29       13.09     15.33 o 
   4   8  13       58.45       74.34     24.95 o 
   5   8  13      681.68      588.07    132.21 o 
  -2   9  13       37.89       32.47      9.62 o 
  -1   9  13       23.04       73.13     12.49 o 
   0   9  13      834.27      687.68    111.88 o 
   1   9  13       20.09       31.10     19.60 o 
   2   9  13      397.36      355.64     41.04 o 
   3   9  13       91.55      123.08     46.11 o 
   4   9  13       66.61       58.14     20.92 o 
   5   9  13      324.17      246.02     78.20 o 
   0  10  13      552.98      504.92     74.34 o 
   1  10  13      151.34      173.54     23.08 o 
   2  10  13      146.46      154.81     24.54 o 
   3  10  13       11.09        3.05     13.00 o 
  -1   1  14       31.21       17.83     15.68 o 
   0   1  14      264.53      186.24     41.61 o 
   1   1  14      242.81      210.72     34.42 o 
   2   1  14       92.60       57.96     26.91 o 
  -2   2  14       89.64       76.86     35.85 o 
  -1   2  14       72.47       57.92     20.54 o 
   0   2  14      416.89      326.39     74.76 o 
   1   2  14       91.70       87.03     23.15 o 
   2   2  14       69.96       71.07     20.63 o 
   3   2  14      842.79      787.38    147.22 o 
  -2   3  14      175.63      134.83     29.70 o 
  -1   3  14      329.86      253.44     65.69 o 
   0   3  14       11.29       25.08     14.01 o 
   1   3  14       63.87       65.09     25.19 o 
   2   3  14      616.86      452.05     72.18 o 
   3   3  14      445.17      359.88     56.44 o 
   4   3  14      109.34       98.08     22.63 o 
  -2   4  14       88.64       57.95     27.44 o 
  -1   4  14        9.74       19.24     10.82 o 
   0   4  14       77.31       68.60     21.43 o 
   1   4  14      382.08      288.83     46.70 o 
   2   4  14      746.06      647.45     98.71 o 
   3   4  14       45.28       19.60     16.05 o 
   4   4  14      398.24      370.26     87.15 o 
  -2   5  14      103.75       56.64     14.50 o 
  -1   5  14      191.68      138.19     37.68 o 
   0   5  14       77.05       71.70     25.80 o 
   1   5  14      446.40      407.85     88.56 o 
   2   5  14        0.51       24.76     23.15 o 
   3   5  14      673.15      684.60    123.95 o 
   4   5  14       32.09       46.67     21.50 o 
  -2   6  14      721.25      364.99    177.92 o 
   0   6  14       24.32      115.79    239.06 o 
   1   6  14      130.37      165.20     30.67 o 
   2   6  14      177.28      235.40     48.75 o 
   3   6  14      181.27      211.69     39.98 o 
   4   6  14       13.45       43.17     19.80 o 
  -1   7  14       15.59       17.82     15.74 o 
   0   7  14        5.86       97.54    110.59 o 
   1   7  14      204.44      107.26     37.96 o 
   2   7  14      138.46      132.63     29.65 o 
   3   7  14      194.90      242.51     48.95 o 
   4   7  14      129.28      117.75     34.01 o 
   0   8  14       16.78       39.40     20.72 o 
   1   8  14      158.48       72.92     44.48 o 
   3   8  14      148.25      132.63     60.32 o 
                                                 
